# Supplementary material for: How bacterial xenogeneic silencer rok distinguishes foreign from self DNA in its resident genome
Source: Nucleic Acids Res. 2018 Sep 25;46(19):10514–29. doi: 10.1093/nar/gky836 (PMC6212790; doi:10.1093/nar/gky836)
Supplement: Supplementary Data [file gky836_supplemental_files.zip]

Archive with 5 entries (5 files):
- S1 Dataset. Protein binding microarray data for Rok.xlsx
- S2 Dataset. AT-contents of Bacillus genomes and the distribution of Rok homologs.xlsx
- S3 Dataset. Occurrence frequencies of each 5-bp sequence in some Bacillus genomes and Rok binding regions of B. subtilis.xlsx
- Supplementary Data.docx
- Supplementary Figures.pdf
