# Supplementary material for: How bacterial xenogeneic silencer rok distinguishes foreign from self DNA in its resident genome
Source: Nucleic Acids Res. 2018 Sep 25;46(19):10514–29. doi: 10.1093/nar/gky836 (PMC6212790; doi:10.1093/nar/gky836)
Supplement: Supplementary Data [file gky836_supplemental_files.zip › S1 Dataset. Protein binding microarray data for Rok.xlsx]

## Sheet: Sheet1
sequence	E-score for Rok	E-score for Rok-C(97-191)
AATATATT	0.41029	0.417463
ATATATTA	0.467274	0.446643
ATAATATA	0.453479	0.434507
ATATATAT	0.470507	0.443316
AAATATAT	0.428641	0.417409
TATATTAA	0.364155	0.386575
ATATAATA	0.451571	0.446083
ATATTATA	0.42454	0.378701
TATATATA	0.476751	0.454287
AATAATAA	0.363691	0.370689
ATATTAAT	0.345031	0.307131
AAATATAA	0.252685	0.269265
AATATATA	0.469183	0.461731
ATTATATA	0.468252	0.445996
AATAATAT	0.310818	0.32106
ATATATTC	0.339815	0.373743
ATAATAAT	0.371716	0.309644
AATATATC	0.411647	0.424147
AATATAAA	0.266234	0.36068
AATATTAT	0.20811	0.209714
ATAAATAT	0.339133	0.368989
TATTAATA	0.368348	0.35238
AATTATAT	0.406571	0.39766
AATTAATT	0.290601	0.32663
TAATAATA	0.395396	0.423909
TAAATATA	0.39358	0.378414
AATATAAT	0.228323	0.230461
AAAATAAT	0.24588	0.260395
AATAATTA	0.270728	0.318308
AAATATTA	0.304611	0.354811
CAAATATA	0.34471	0.345951
AAATAATT	0.312356	0.246183
ATATATAA	0.434927	0.448597
AAAATATT	0.358241	0.326992
TTATATAA	0.398905	0.383512
AAAATATA	0.416569	0.398578
GAATAATA	0.270719	0.348971
ATTATTTA	0.406463	0.370225
CTATATTA	0.384317	0.355186
TAATATAA	0.235623	0.308651
GAAATAAA	0.220503	0.176388
ATATTTAA	0.386732	0.337754
ATATTATC	0.318909	0.244919
AATAAATA	0.345281	0.257587
AAATAATA	0.311837	0.316952
TTAAATAA	0.209822	0.179004
ATATTTTA	0.411876	0.384241
TATAATAA	0.33001	0.373617
AATTAAAT	0.235809	0.275595
TTAATTAA	0.257507	0.345655
AATATTTA	0.324917	0.311316
ATTAATTA	0.279049	0.390899
TATAAATA	0.396541	0.38085
ATAATAAA	0.297421	0.321253
ATATTAAA	0.376507	0.38477
ATATATAG	0.415685	0.378682
ATTTATTA	0.312448	0.305869
AATTATTA	0.197441	0.300074
ATTAATAA	0.182035	0.234275
ATTTAAAT	0.284051	0.319695
ATAATTAA	0.289798	0.298345
AATATTAA	0.334206	0.285341
AATATATG	0.329701	0.337117
ATTAAATA	0.278135	0.211035
ATAAAATA	0.42589	0.396241
TATTATAA	0.190851	0.249608
AAAAATAT	0.318562	0.270834
ATATAAAT	0.422095	0.419104
TAAAATAA	0.246732	0.281332
AATTAATA	0.256367	0.305056
CAATAATA	0.352007	0.31243
ATAATATG	0.232115	0.243611
ATTATAAT	0.32756	0.313316
AAATAAAT	0.276967	0.144054
TAAATTAA	0.279913	0.26747
ATTATTAA	0.0695855	0.199037
TAATTAAA	0.258881	0.24443
TAATATTA	0.304306	0.286628
CTAATATA	0.348928	0.359712
ACATATAT	0.378084	0.399573
AAATATTT	0.33669	0.258234
GTATATTA	0.390662	0.37104
ATATTAAC	0.298217	0.296143
ATAATATC	0.273675	0.208893
AAATATTC	0.251265	0.218741
GATATATA	0.36491	0.358256
AATAAAAA	0.21665	0.294799
ATAAATAA	0.329323	0.268814
ATATTATG	0.11081	0.0424012
AATATAAC	0.193448	0.20509
GTAATATA	0.391191	0.335361
ATTATATC	0.377242	0.383878
AATTTAAT	0.287355	0.32063
AATAAATT	0.295412	0.281544
AGATATAT	0.39476	0.420997
CATATATA	0.38045	0.352576
AAATAAAA	0.172445	0.257552
TATATAAA	0.398959	0.394196
TAATTTAA	0.356473	0.396076
AAAATAAC	0.208339	0.200247
TTAATAAA	0.235151	0.243537
AATATACT	0.394545	0.36741
GAAATATA	0.282761	0.304989
TATTTAAA	0.21568	0.185703
AATATTTG	0.255617	0.194448
AAATTAAT	0.285895	0.28508
TAAAAATA	0.36852	0.351461
ACAAATAT	0.401521	0.336933
ATATATAC	0.396156	0.367379
ATAAAAAA	0.206039	0.271093
AAAAAATA	0.314343	0.323045
AAAAATAA	0.291716	0.243847
AATATTCC	0.130543	0.105584
GAATATAA	0.265723	0.176206
CATATTAA	0.267738	0.19356
AAATTAAA	0.166269	0.205185
ATAATTAG	0.31691	0.354013
ATAATAAG	0.305015	0.33093
ATTTATTG	0.347579	0.199908
GATAATAA	0.368635	0.173645
AATAATTG	0.266263	0.081596
AAATAATG	0.18863	0.240331
ATATTTTC	0.326409	0.316428
AATAAATG	0.295031	0.0669141
AGAAATAA	0.328251	0.316425
CGAATATA	0.320905	0.245068
AATAATAC	0.332477	0.335284
AATATAAG	0.274504	0.259628
AATAATGT	0.221591	0.202502
TAAATAAA	0.230745	0.162137
AATAATAG	0.387895	0.405452
AGATAATA	0.310091	0.266757
AATATACA	0.388492	0.394228
ATATATTG	0.371568	0.418758
ATATTAAG	0.275185	0.297121
AATAAAAT	0.292295	0.330386
ACAATATA	0.297808	0.354357
AAAATATC	0.274898	0.185999
ACATATTA	0.344774	0.304496
ATATAAAA	0.288023	0.338452
CAAAATAA	0.0896754	0.0411274
AAAATAAA	0.198865	0.154128
ATATATCA	0.398373	0.396038
GATATTAA	0.364722	0.378788
AACATATT	0.322864	0.240142
ACAATTAT	0.294189	0.164606
GAAAATAA	0.144978	0.155956
TATTTTAA	0.321748	0.308891
TAATATCA	0.337906	0.28182
GGAATATA	0.365974	0.376786
CTTAATTA	0.209715	0.275855
AATTTATA	0.434982	0.373219
AAATATGT	0.337546	0.286922
AATATTTC	0.181988	0.274443
TAATTATA	0.384814	0.386317
AGTATATA	0.45072	0.428168
ACTAATAT	0.385101	0.342266
AAATATAG	0.317172	0.220451
TATTAACA	0.282726	0.261643
ACAAATAA	0.3329	0.245834
AGAATAAT	0.227421	0.213402
ATTATTTG	0.156834	0.0554787
ATATTTTG	0.296642	0.237154
GAAAAATA	0.278768	0.273294
AAATTATA	0.413181	0.389382
TAATAAGA	0.312761	0.319284
ATATTTGA	0.227937	0.0820394
AGTAATAT	0.401582	0.38575
ATATTTGC	0.284542	0.295256
ATATTTCG	0.220829	0.238043
AGAATATA	0.296002	0.231173
ATATAATG	0.302633	0.299617
AATATAGA	0.365294	0.308757
ATAATAGA	0.271499	0.231597
AAATAAAG	0.126179	0.138936
ATATTAGA	0.240491	0.242549
ATTTAATA	0.227654	0.213881
AATAATTC	0.233016	0.268834
ATTAATTC	0.248429	0.147332
AAAATTAA	0.253996	0.310331
TATATAGA	0.403962	0.396523
ATTATTAC	0.381969	0.3867
CGAAATAA	0.201448	0.198462
ATAATTTA	0.396721	0.354172
GTTATATA	0.295732	0.310209
CATATTTA	0.323986	0.28165
ATTTATTC	0.218943	0.0993079
AAATATAC	0.37624	0.401477
AAATTTAT	0.351072	0.292155
GTATTATA	0.349813	0.388208
ATATAATC	0.152051	0.201386
GTTATTTA	0.19736	0.273269
GTAAATTA	0.38332	0.378274
CTAATTTA	0.286161	0.305433
CTATATAA	0.344839	0.3591
AATTAAAA	0.239786	0.258708
CTTTATTA	0.158104	0.159217
AATAATGC	0.351643	0.295398
AGGAATAT	0.191387	0.139805
ATTATTTC	0.242019	0.215132
AATTAATC	0.270328	0.240363
GATTAATA	0.314881	0.267655
ACAAAATA	0.340292	0.267133
CAATATAA	0.212669	0.295098
AAATTTTA	0.285369	0.373518
AGATATTA	0.403584	0.355854
AATATAGT	0.359028	0.336662
TTATTAAA	0.167771	0.155767
TGAATTAA	0.171826	0.0944697
GATTATTA	0.17406	0.225114
AATTATTC	0.232105	0.162807
GAATATTC	0.416512	0.338668
AATATCAT	0.232698	0.134937
TAATAAAA	0.263934	0.34424
ATATAACA	0.220021	0.220584
AATTTAAA	0.11129	0.115467
ATATATCG	0.381227	0.366083
GTATAATA	0.40717	0.41296
AGTATTAT	0.357656	0.320486
TATTATCA	0.226723	0.169441
ATATTTGG	0.049455	0.114489
ATTTATAA	0.332795	0.294054
CATTATTC	0.228342	0.188311
ATATAAAC	0.262046	0.330487
TATTAAAA	0.204446	0.189333
ATATTTAG	0.286749	0.200578
ATATATGA	0.286757	0.32917
TTTATAAA	0.367347	0.283382
AATATTCG	0.25499	0.306636
ATAAATTA	0.347315	0.259107
AAATATTG	0.295473	0.286112
ATAATTAT	0.268339	0.136759
GAATTAAA	0.11601	0.167633
AATAAATC	0.233323	0.137015
TTATAAAA	0.236231	0.217925
TATATACA	0.40899	0.402162
CATTATTA	0.326252	0.270019
GAATATTA	0.0405772	0.199884
AAAAATTA	0.221657	0.268088
ATTATTCG	0.207625	0.0863919
ATATAACG	0.276934	0.270591
CTAATTAA	0.233087	0.274758
ATTATTCC	0.222496	0.253072
ACTATATA	0.452776	0.437294
CTAAATAA	0.251004	0.265997
ATTTTATA	0.40996	0.384761
CTATTATA	0.366254	0.328664
AAAATATG	0.27788	0.271182
ACAATAAT	0.261614	0.251468
AATATTAG	0.192543	0.309535
ATTATAAA	0.157356	0.127045
ACTATAAT	0.410639	0.299281
AAATAACG	0.160773	0.211274
ACTAATTA	0.437792	0.444104
GTAAAATA	0.327908	0.306113
TGTAATAA	0.240566	0.310803
CCTAATTA	0.227818	0.279576
ATAATTCA	0.209997	0.24516
AACAAATA	0.294915	0.240482
AAATATCA	0.271112	0.251946
AATTAAAG	0.192029	0.143447
TATATTGA	0.278049	0.288072
ATTAATTG	0.204015	0.197582
ATATAAAG	0.16981	0.134925
CATAAATA	0.195411	0.148575
TATATTCA	0.300427	0.264187
AAGTATAT	0.347553	0.318427
AATTATAA	0.360609	0.274328
ATATTTCA	0.212776	0.208712
ACATAATA	0.230783	0.156161
ATTTATAC	0.356224	0.347746
ATTAATAG	0.324329	0.261095
CTAATAAA	0.170697	0.254685
ATATATCC	0.180383	0.268063
GTAATTAA	0.181088	0.212886
AAAATAAG	0.13863	0.163333
TATTTTCA	0.203558	0.153543
ACATATAA	0.328524	0.259718
CTTAATAA	0.145728	0.0347044
CTTATATA	0.253407	0.32104
ATAAATAG	0.321785	0.252135
AAATAAAC	0.215346	0.155235
AATATTCT	0.338065	0.347217
AAGAATAA	0.183182	0.138395
AAATAACT	0.300528	0.293333
AGAAATAT	0.301171	0.346352
ATAATAAC	0.312308	0.287413
CAATATTA	0.25393	0.204305
AAATTATT	0.295797	0.296317
ATAATACC	0.174361	0.196618
GAATAAAA	0.0161899	0.118962
ACGAATAT	0.232135	0.241144
CAATTATA	0.362996	0.29134
GTTTATTA	0.168081	0.235188
ATTATATG	0.269002	0.223098
AAATAACC	0.145685	0.13059
ATATTCGA	0.330517	0.260044
CTTATTTA	0.148049	0.184411
AATATGTA	0.416151	0.37538
CACAAATA	0.349954	0.242934
AGTTATAT	0.290939	0.239429
CTAAATTA	0.251939	0.141076
AAATAAGT	0.130683	0.215043
CTATAATA	0.354677	0.339577
ATTATTAG	0.254998	0.325428
ATAAATAC	0.2756	0.287186
CATAATTA	0.362357	0.199818
ACTTATAT	0.332243	0.290455
AAATTTAA	0.162459	0.298969
AAATTTTC	0.17999	0.181906
CCATATTA	0.164806	0.120837
AATAGAAT	0.328597	0.317602
TAAAAAAA	0.215504	0.3281
AAATATCT	0.355131	0.302375
GGATAATA	0.286739	0.23638
ATAATACA	0.237341	0.241696
ATATTCTG	0.213918	0.236954
TATTTTGA	0.267346	0.257439
GTTAAATA	0.311541	0.302955
CAATATAC	0.339527	0.243488
ATAATTAC	0.385381	0.331677
CGATATTA	0.21346	0.285978
AATTAATG	0.198048	0.162723
ATAAATTG	0.335518	0.263715
CGATAATA	0.229626	0.156809
AAGATATA	0.313165	0.346959
TAATACGA	0.376925	0.283848
ATAATTTC	0.351125	0.359547
GGAAAATA	0.369641	0.33084
AATTACAA	0.216941	0.251102
GCATATTA	0.242496	0.152882
AATAAAGC	0.0306154	0.131566
GGAATTAA	0.111014	0.171735
TGAAATAA	0.256663	0.116042
GTATATAA	0.278188	0.285362
ATATTCTA	0.424414	0.40842
ATTAAAAT	0.261786	0.217763
GATTTATA	0.314849	0.304181
AATAGAAA	0.371251	0.387612
AATATACG	0.268497	0.225098
ATTATCTG	0.284124	0.202544
AGTTAATA	0.280695	0.31541
AATATTCA	0.281697	0.183871
ATTAATGC	0.332197	0.154279
ATAATGCA	0.308057	0.311547
TAATACAA	0.292183	0.297004
ATATTTAC	0.378902	0.37483
AATATACC	0.393675	0.3529
GATAATTA	0.222815	0.201396
ATTATTGG	0.121708	0.10574
AAAATTTT	0.153068	0.273775
AGTAATTA	0.380697	0.376383
TAAATTTA	0.36143	0.405392
ATTAATAC	0.353483	0.335293
AGAAAATA	0.327779	0.341896
AAATATCG	0.316451	0.314264
GTAATTTA	0.355002	0.353109
AAAATTAT	0.215169	0.239198
GACAAATA	0.179192	0.111088
ACTAAAAT	0.406048	0.396628
AAAAATTT	-0.0257703	0.128499
ACGAAATA	0.211868	0.19331
GTAATAAA	0.256041	0.236286
AAATTAAG	0.26995	0.243646
TATAAGAA	0.183868	0.164866
AGATTAAT	0.346211	0.265283
AATATAGG	0.229891	0.0638604
AATATCAA	0.290435	0.244378
ATAAATTC	0.220524	0.321815
ATATTGTC	0.255347	0.220581
AATTTTTA	0.107086	0.167438
GAAATTAA	0.301514	0.277822
GGATATTA	0.160889	0.119741
TATTAAGA	0.218105	0.144753
AAAAGAAT	0.140203	0.157103
ATTATTGA	0.181888	0.141137
AAATTATC	0.318793	0.363757
AAATAATC	0.286199	0.187772
ATATAAGA	0.210752	0.178053
AAAATACC	0.373038	0.357298
AACAAAAT	0.204601	0.157959
GTTAATAA	0.303449	0.308542
CCAAAATA	0.163679	0.148212
AATAATGG	0.102747	0.151693
ATATTTCC	0.213454	0.268676
CTAAAATA	0.262007	0.295146
ATAAAAAG	0.156993	0.191212
AATATTAC	0.238945	0.284274
AATTAAGT	0.272844	0.23287
ATTATTCA	0.0605875	0.199292
TATAAAAA	0.214233	0.243854
CGATATAA	0.357252	0.312203
ACTATTAA	0.289107	0.301543
AAATAACA	0.202419	0.223957
ATTTTTAA	-0.0198262	0.145874
ATATTCTC	0.277169	0.326781
ATATTCCG	0.262786	0.272985
AATATCAC	0.326118	0.296638
CAAATAAA	0.136578	0.188333
AACAATAA	0.143235	0.193673
AACAATTA	0.319903	0.239759
CTTATTAA	0.143682	0.116637
GCGAAATA	0.172659	0.176244
CAAAAATA	0.208227	0.0976276
AATACATT	0.251504	0.267078
AATTATAG	0.381077	0.302641
GCGAATAA	0.112535	-0.0309735
AATTTTAT	0.272932	0.316353
AAGAATAT	0.17334	0.135314
GTTAATTA	0.203027	0.18984
AAAAAAAT	0.119157	0.194574
GTTTAATA	0.240367	0.252335
AAATTGAA	0.179035	0.171036
GGAAATAA	0.115325	0.160584
ATTAATCA	0.232082	0.116907
GATATAAA	0.329641	0.340158
GCAATATA	0.280551	0.2236
AAAATTTC	0.0625964	0.120816
GAGAAATA	0.30534	0.34508
AATATTGC	0.116528	0.150066
CAAATAAC	0.172288	0.213329
AATAATCC	0.00773301	0.0953645
GAATATAC	0.30561	0.292731
GCTAATTA	0.324763	0.289075
ATAATTGA	0.257467	0.149671
ATATTAGG	0.148915	0.116977
GCTATATA	0.388563	0.355232
ATGAATAA	0.0919765	0.219331
GATATTTA	0.351028	0.327975
CGGAATAA	0.0916145	0.13188
GAATTATA	0.325636	0.239503
AATTAAAC	0.0742826	0.0632067
ATATATGG	0.298654	0.278515
AAATACTA	0.454115	0.43357
CATTATAA	0.227802	0.122037
TTTAAAAA	-0.123839	0.00271411
CAAATATC	0.285094	0.230518
AGTAAAAT	0.311426	0.329425
AATTTATG	0.282578	0.208826
ATTAAATC	0.0772929	0.10154
GGAATAAA	0.107009	0.138051
ATACAAAT	0.320359	0.336822
AATAACCG	0.21827	0.184381
ACAATTAA	0.238768	0.157896
TATTTCCA	0.141075	0.228481
ACTTTAAA	0.241583	0.152366
ATATACAG	0.281944	0.317164
CTAATATC	0.254904	0.141208
TAATTCAA	0.105317	0.167779
GCAAATAA	0.079658	0.158115
AACATAAT	0.218526	0.100071
CATAATAA	0.252311	0.281079
GTATTTTA	0.410941	0.376184
ATTAATGA	0.179801	0.160135
TATTTGCA	0.225114	0.199431
ATTTAATG	0.143233	0.104775
CGAAATTA	0.269137	0.309975
GCTAATAA	0.0777322	0.212013
ATATTCCA	0.260775	0.198444
ATATTAGC	0.247796	0.31628
ATATATGC	0.338147	0.256172
ATAAAAAT	0.170892	0.280296
ATTATAAC	0.283467	0.174266
CACAATAA	0.260121	0.184767
CAATTAAA	0.18673	0.172199
ATTTTCTA	0.396765	0.379195
AATAAACG	0.074765	0.0611813
GCTTAATA	0.189283	0.185546
ATATAGAT	0.416025	0.398889
AATTCTAA	0.251564	0.285989
GTCAAATA	0.128408	0.103009
AAAATTTA	0.292932	0.282298
TATTTACA	0.224162	0.235367
TAATATGA	0.220727	0.241083
ACTTATTA	0.238558	0.282948
ACTAATAA	0.29341	0.308904
GGGTATTA	0.0968097	0.134682
ATATTACA	0.316533	0.304205
AACTTATA	0.40263	0.344984
CGAAAATA	0.24354	0.203756
TAAATTGA	0.229673	0.220651
ATTTAAAG	0.00885767	-0.0376327
ACTATTAT	0.386356	0.36371
AGTTTAAT	0.207832	0.112401
AATATTGT	0.340136	0.372242
ATATTGTA	0.375338	0.362957
TATAATGA	0.297809	0.204697
ACAATAAA	0.114193	0.103509
ACTTTAAT	0.195305	0.103806
CATATATG	0.343025	0.306362
CAAAATAC	0.350867	0.287355
GCATAATA	0.246491	0.158166
CTGTTATA	0.307845	0.287239
CAAATTAA	0.106929	0.150942
ACATTATA	0.325301	0.26868
ATAAAATG	0.20321	0.246457
AATATAGC	0.320139	0.348761
TATTCCGA	0.154137	0.165149
TAGAAATA	0.409386	0.416133
ATATTACG	0.281173	0.174007
TAAATACA	0.333157	0.225138
TATAAACA	0.253842	0.294161
CATATTTC	0.286678	0.24458
CAGAAATA	0.302954	0.253576
AATAAAGA	0.141338	0.0540075
ATATTCCC	0.149915	0.190494
AATTTCAT	0.286848	0.285792
AAATTCTA	0.402029	0.378812
TATTATGA	0.237677	0.181015
AGATTATA	0.275796	0.2534
CAAATTCA	0.131242	0.102322
ATAATACG	0.348548	0.343704
ATTAAAAA	-0.0974232	0.0423699
CTGATATA	0.203526	0.257901
GACAATTA	0.126769	0.0674735
AAATAAGG	0.151477	0.100051
CTATATAC	0.341127	0.375993
TAAGAATA	0.151359	0.162479
AAGAAATA	0.0744163	0.145499
AAATTAAC	0.305281	0.305948
ATAATGTA	0.3999	0.405364
AAAACAAT	0.244994	0.0543998
TATTTCGA	0.234712	0.165097
TATTAGAA	0.268801	0.292699
GTAAATAA	0.23352	0.280472
TAATTACA	0.334797	0.395707
AGTTATTA	0.188344	0.230426
ACTTAATA	0.21706	0.239436
ACGTATTA	0.287131	0.185087
CTTAAATA	0.102999	0.198848
AAATGAAT	0.16248	0.0225384
AAGTAATT	0.327792	0.296563
TAATTAGA	0.280231	0.323553
ATAGAATA	0.355661	0.354374
AATATGGC	0.21901	0.115752
AAATATGG	0.260882	0.279251
CGTATTAA	0.157376	0.0604874
TATATGCA	0.320037	0.227779
AATGTAAT	0.325936	0.3979
AGAATTAC	0.221783	0.217433
AGAATTAT	0.245302	0.247785
ATAAGAAT	0.24412	0.215142
GAAAATTA	0.245631	0.25421
ATCTATTA	0.311755	0.353326
AGAATTTA	0.260144	0.279007
AAATAGAA	0.368447	0.359949
AATATGAT	0.241416	0.212681
CCAAATAA	-0.0123502	0.0547484
AATTAAGG	0.157728	0.0282855
AAGAAATT	0.132479	0.138493
AATTAACT	0.28109	0.286881
AGGATAAT	0.189457	0.199746
ATTAACAA	0.225091	0.267501
AATAAACA	0.160634	0.179381
AAAGATAA	0.32183	0.330174
TAATTTCA	0.273202	0.318485
GGTAATAA	0.312596	0.274082
ATAATCCA	0.196711	0.137065
ATTTTTAC	0.334745	0.327554
AAATACAT	0.348412	0.358894
GATTATAA	0.207504	0.25069
ATTTTATG	0.251273	0.229165
CTAGAATA	0.238375	0.241413
ATATTCAT	0.319311	0.252062
TATTTCAA	0.201434	0.177358
CATTAATA	0.171454	0.185593
GATAAATA	0.312811	0.323426
AATAAAAC	0.0878861	0.228427
CGAATTAA	0.0899063	0.0451241
ACCTAATA	0.17606	0.195076
TCTATTAA	0.215327	0.163616
CTTATTTC	0.192176	0.220544
AATAATCT	0.226358	0.0917583
ATATAACC	0.223979	0.232933
AAATATGA	0.198597	0.146013
GTTATTAA	0.296234	0.220073
ATTTATGA	0.196868	0.125881
ATATAGAA	0.35394	0.347417
ATTATAAG	0.140706	0.316124
ACAATTTA	0.312013	0.290314
ACAAATTA	0.337845	0.240226
AATTCTTA	0.217689	0.161875
AGAATAAA	0.000461498	0.0986033
ATAATTCC	0.213489	0.214782
CTAATTAC	0.328928	0.381865
ATATAGTA	0.456067	0.437758
GTATTTAA	0.285331	0.273402
ATTTAACA	0.222837	0.212765
TCTTATAA	0.175517	0.179133
AATATCTA	0.391869	0.342904
ATATAAGG	0.0145744	0.0382825
TAGAATAA	0.27154	0.243057
AACTATTA	0.431158	0.443591
TACATATA	0.347305	0.349484
GTATTAAC	0.305927	0.252162
ATATTGAT	0.315778	0.232335
TATTCGAA	0.259536	0.193931
AATTTCGA	0.352376	0.270732
AATTAACC	0.205263	0.149084
ATTATACA	0.362856	0.333429
AAAGAATA	0.137503	0.135214
AAATACTT	0.258971	0.195493
ATATTCAA	0.199159	0.0810213
ATAATAGC	0.287874	0.259362
CGAATTTA	0.199996	0.186679
CGAATAAA	0.0620182	0.0211832
ATTATAGA	0.35289	0.318291
CTGTAATA	0.313134	0.333684
AACTAATA	0.356923	0.287783
ATAAACAT	0.202972	0.146998
AATTATTG	0.239084	0.203532
AATAATGA	0.0976247	0.0695582
AATATTGA	0.287329	0.220036
CGTTATTA	0.236443	0.21542
AAGATAAT	0.286001	0.338659
AATCATAA	0.210424	0.0596415
ATAATTTG	0.284249	0.343619
AAATTTGT	0.235243	0.329607
AATGTTAA	0.293175	0.190262
TAGTAATA	0.407698	0.40327
CTGTATTA	0.235113	0.260833
ATGTATTA	0.24719	0.300764
AAGATATT	0.318907	0.268873
AATATCGG	0.290986	0.258094
AATAACAC	0.179694	0.236676
ATTCACAA	0.088552	0.134614
GTGAAATA	0.147076	0.155755
GTATTTCA	0.18689	0.130715
AATAAGTA	0.249495	0.273274
TAATACCA	0.294961	0.269316
TTTTAAAA	0.0987044	0.14791
TACAAATA	0.37454	0.35887
AATTTGAT	0.218138	0.226968
ATAACAAA	0.195518	0.185819
AATTATGA	0.15749	0.112944
TAATAGAA	0.273853	0.235445
AAATACAA	0.254894	0.265494
TTAAAAAA	-0.245958	-0.0566135
TACTTTAA	0.308412	0.273367
AATTTTAC	0.354898	0.383999
TAAATTCA	0.217147	0.287968
GTGTAATA	0.249234	0.238457
AATTATCT	0.305852	0.284975
ATTAAAAG	0.171856	0.221437
TAACGAAA	0.320165	0.295984
CAGAATTA	0.0717781	0.067748
ATATACTC	0.287569	0.292716
GGATATAA	0.271011	0.299823
CAAATTTA	0.167693	0.309699
CGTAATTA	0.327512	0.318256
TATTCCAA	0.230482	0.0784667
AAGAATTA	0.202757	0.135368
AATTAGTA	0.415956	0.40811
ATTTCCAA	0.219125	0.107161
ATGAATTA	0.352521	0.292902
TGTATTAA	0.240789	0.293747
TATTCACA	0.199878	0.0873235
AAAGTAAT	0.225983	0.143624
AAAATACG	0.302998	0.265729
AAATGTAA	0.389413	0.348707
CGTAATAA	0.270066	0.32293
CAATATTC	0.209727	0.18557
ATAAGTAA	0.266661	0.235816
GCTAAATA	0.271292	0.32045
AAATTCGT	0.225608	0.179662
GAAATATC	0.223257	0.25847
CTAATTAG	0.375064	0.362196
ATTTTCTC	0.263913	0.255481
AATGAATA	0.174389	0.19569
AATACCCA	0.203438	0.198844
ATATACTA	0.409307	0.435593
TGATATAA	0.371024	0.30895
ATTTATAG	0.397822	0.357841
AACATTAT	0.277827	0.12033
TAAATCAA	0.220062	0.177855
CAATTTAA	0.151968	0.0656211
CATATAAC	0.268145	0.177085
AAATATGC	0.222521	0.165174
CCATAAAA	0.123079	0.0543666
AAAATACT	0.415531	0.370645
AATTATCC	0.184971	0.176447
ATTATCAA	0.307528	0.242222
AAGTAATA	0.275468	0.290092
AATTTAGC	0.251948	0.308149
TAATAACA	0.238117	0.190863
GGTATTTA	0.356416	0.34164
GAAGAATA	0.120975	0.183424
CAATAATG	0.0655242	-0.00138038
ATTTTTGA	0.0221449	0.108805
AACTAATT	0.320322	0.343964
TATATGAA	0.26198	0.264918
CAATTATG	0.175429	0.141766
AATTAGAA	0.202156	0.201687
AGTATTTA	0.343871	0.300649
GATATTAC	0.364129	0.328184
ATATTACC	0.273269	0.303577
ATCAAATA	0.26162	0.252578
AAAAATAC	0.319691	0.320448
ATATGTTA	0.39487	0.330686
ATTTGACA	0.190959	0.138271
TCAATTAA	0.0259446	0.160621
TAATTCCA	0.213193	0.207338
AATATCAG	0.150958	0.109887
CATAAAAA	0.0981027	0.178186
ATTTTTCG	0.225554	0.181036
ATTTTACA	0.311382	0.297144
TACTAATA	0.345993	0.29822
ATACTAAT	0.377686	0.321496
ATAAAAGA	0.0984132	0.0514034
TGATTTAA	0.0613005	0.0609344
ATTTATCG	0.281448	0.266243
AATAACGG	0.120779	0.0505651
CTCTAATA	0.0470249	0.0814741
TATAAAGA	0.124035	-0.131495
AATTATGG	0.311762	0.249443
AATAAGAC	0.0579806	0.0720929
CACTATTA	0.268352	0.202207
GGTAATTA	0.375458	0.395356
ATTTAAAA	0.077359	-0.0262629
AATAAAGG	0.0250939	-0.0678935
CTATATTC	0.353443	0.2744
CCTATATA	0.123019	0.282543
ATTTAAAC	0.096886	0.0707041
AACAATAT	0.144453	0.213273
CCTAATAA	-0.136822	-0.00276262
CTTTAATA	0.169672	0.177674
AAATACGT	0.326243	0.34302
AATAACGT	0.171052	0.198019
AAAATTTG	0.176768	0.238592
GTGAATTA	0.252235	0.221157
AGAATATG	0.257653	0.268124
AAATACCG	0.333338	0.369561
AAAAATAG	0.204453	0.200452
ATTTCGTG	0.13255	0.106899
ACCAAAAT	0.082886	0.112942
CCGAATAA	0.118362	0.0699384
ATATACAA	0.389248	0.364509
ATATTGCA	0.203616	-0.0460972
ATTACAAC	0.286353	0.205947
GCGATATA	0.341947	0.282492
GAAATAAC	0.252497	0.163793
AATTAAGC	-0.026243	0.108769
ATCATAAA	0.211749	0.247496
CCAATATA	0.305811	0.322519
AAACAATA	0.245994	0.285693
AATAAAGT	0.0461072	0.0103628
ATATACGA	0.229563	0.198599
ATGAAAAT	-0.00180849	0.166649
AATAACTA	0.34124	0.30763
ACGTAATA	0.29989	0.25227
AGTTTATA	0.301436	0.278308
AGATATAA	0.182675	0.282421
AGAATTAA	0.1843	0.181034
TCATTTAA	0.0862752	0.0412715
CTTATTAC	0.298816	0.331786
AATTAGTC	0.257149	0.261272
ATTGTTAA	0.217865	0.227519
ATAGATAT	0.373993	0.415462
GAATTTTA	0.227697	0.304347
TAATTGTA	0.329489	0.32604
CCGATATA	0.297472	0.27419
TTAATGAA	0.0882266	0.0859806
GCATTTAA	0.114518	0.118676
CGTAAATA	0.342546	0.253679
CATATAAA	0.174757	0.138208
AATAGTAA	0.324672	0.337576
ATAATGTC	0.174645	0.112095
ATAGTAAT	0.392276	0.395797
ACTTTATA	0.205756	0.19536
AATAAACT	0.249085	0.243534
CATATTAG	0.235672	0.274002
AATTCGAA	0.33083	0.201773
AATTTTAA	0.149285	0.189517
ATAACGAA	0.229846	0.2632
GACATATA	0.276905	0.30673
AATTTTTG	0.101584	0.175144
CATAATAC	0.275018	0.190856
ACATATTC	0.270369	0.230124
CCTAAATA	0.288285	0.154884
ATTAATCC	0.231863	0.222646
AAAATACA	0.344127	0.320153
AGAATATC	0.234635	0.285358
TAGATATA	0.338896	0.359481
CTGAATTA	0.133842	0.175956
AAAATTCG	0.123153	0.192222
AGCTATAT	0.337258	0.307592
CACATATA	0.261186	0.263772
GGTTAATA	0.190405	0.169817
ATTAAAAC	0.166872	0.14386
AATTTTCC	0.171387	0.259278
ATATACCA	0.410729	0.344377
AATTTGGT	0.176922	0.211816
AATAAGAA	0.209088	0.161881
AATTATGC	0.197031	0.214974
CACTAATA	0.277217	0.330378
GCAATAAA	0.142567	0.0871864
TGGAATAA	0.158541	0.170923
AATGTTAT	0.273434	0.18138
AAAAAATT	-0.0604172	0.076493
CATTTAAA	0.139634	0.111593
ATTAGATA	0.367418	0.319966
AATATCGA	0.289719	0.16423
GATATATC	0.390095	0.403452
AATTTCGT	0.243603	0.145289
AATATGTG	0.248301	0.199
GAGATATA	0.157449	0.300665
ACAAAAAA	0.113071	0.136213
GACTAATA	0.224654	0.289655
AAATTACA	0.300998	0.325228
AAGGAATA	-0.00782125	-0.0462611
AAATTGTC	0.121067	0.107082
AATACTAA	0.370388	0.287215
TAACATTA	0.321077	0.234308
AATTATCA	0.250989	0.291173
AATATGAA	0.129744	0.166224
AGTATTAA	0.290473	0.305852
AATTATAC	0.377347	0.347965
CACAATTA	0.176597	0.195727
AATTATGT	0.289241	0.209316
AGCAAATA	0.18457	0.206943
CGTATATA	0.280034	0.257991
ACTAAATA	0.299796	0.353912
ATCAAAAA	0.108107	0.0302631
ATTTTATC	0.312128	0.328367
AATTGTTA	0.308181	0.234
AGGAAAAT	0.215087	0.17719
GCGAATTA	0.265917	0.17493
ATATTCAG	0.100414	-0.000452398
GTATTTGA	0.086927	0.0325968
GAGAATAA	0.0741054	0.0912687
TATATCCA	0.239705	0.3163
TATGTTAA	0.268829	0.229541
TATTTGAA	0.100827	-0.00476661
AGTATAAT	0.300799	0.289275
GGTATTAA	0.270195	0.189268
ATGAAATA	0.216098	0.164675
AAAATGAA	-0.0184115	0.034785
AATTTACC	0.29603	0.344851
CTATTTTA	0.32484	0.301881
AAATTTCG	0.215691	0.139902
CATATATC	0.249748	0.278513
AATAAGTG	0.0214686	0.079033
AAATATCC	0.126501	0.0829917
AATATGCT	0.0518837	-0.0723836
TAAATAGA	0.228076	0.216243
ATAATCGA	0.1961	0.220038
CATATTAC	0.288824	0.220216
ATATAGTC	0.250082	0.225136
ATTAAGCA	0.0409477	-0.0638315
CTTTTATA	0.23995	0.236435
GAATTTAA	0.0678294	0.123765
CTCTATTA	0.0981782	0.246244
AATTTTTC	0.042391	0.0421586
TATTACAA	0.235633	0.253833
CAATATGA	0.0587378	-0.0101739
ATAATCTA	0.351699	0.288877
ATTCGAAT	0.342062	0.156165
ATTCGAAA	0.15873	0.137229
GTCTATTA	0.110294	0.0712899
AATAACTG	0.195306	0.16654
CGAAATTC	0.340971	0.253537
ATAAATCA	0.0618836	-0.00590328
CCATTAAA	-0.116716	-0.148602
TCATATAA	0.191755	0.125575
AATAAGAT	0.217768	0.265791
ACAATTAC	0.291975	0.254892
ATATTGCC	0.0851728	0.108603
TATAACGA	0.245433	0.335759
AAATGATA	0.370381	0.305295
AATTCAAA	0.0223352	-0.0564322
AAACTAAT	0.331717	0.360026
ATTTACAC	0.22967	0.18128
ATACAACA	0.270214	0.27008
AATTTTGT	0.23961	0.0866663
AATGAATT	0.290039	0.251389
AAATTAGA	0.210982	0.261614
AAATAAGA	0.1342	0.0906447
TGAATAAA	-0.0236709	-0.0759221
AATATGAC	0.147295	0.160244
GGAAATTA	0.238161	0.28016
CGTATTTA	0.26117	0.317811
AAGTATTA	0.284031	0.348613
ATATACTG	0.39087	0.365046
GTATATAC	0.43247	0.429548
AATATGGG	0.068319	0.0369474
AATTTGAA	0.0473144	-0.0188286
TGTTTAAA	0.0326052	0.0959461
TATTTAGA	0.138222	0.0799359
ATCATATA	0.21463	0.287708
ATAGTAAA	0.396974	0.356564
AAATAGAT	0.263488	0.343482
GACTATTA	0.156788	0.165306
ATTAATCG	0.128709	0.108658
TACTATAA	0.438567	0.407826
ATTATTGC	0.153541	0.0201488
CAATTACA	0.188552	0.164478
GCATTATA	0.192765	0.118877
CCTTAATA	0.107828	0.000695887
TATACAAA	0.401785	0.346617
CGGTAATA	0.371704	0.315211
AATAAGCA	0.121031	0.0964842
ATATAGTG	0.274204	0.253054
AACTTAAT	0.21774	0.147652
ATATAGAG	0.208326	0.165166
ATAATGAG	0.219666	0.216935
GAATGTAA	0.209799	0.172674
AACATATA	0.256674	0.20776
AAAAAAAA	0.0400914	0.123606
AACTAAAA	0.345272	0.347303
AATAATCG	0.0450175	0.0609673
GCCAAATA	0.10095	0.0983671
CCATAATA	0.11569	0.103893
ATTTGTAA	0.286303	0.203015
TTAAGCAA	0.0967521	0.0224002
AAATGCAA	0.155171	0.151127
ATTTAATC	0.147097	0.160308
AAATTTCT	0.185552	0.202771
ACAAATAC	0.248793	0.265868
ACATTAAT	0.245399	0.311173
AATCAATT	0.1453	0.0514109
AAAGTATA	0.292602	0.276002
AATTAGAT	0.229436	0.313902
ATAAGATA	0.316855	0.371715
AATATTGG	0.103422	-0.0277133
AATAATCA	0.186726	0.131406
ATATTGAA	0.246049	0.203041
ATACATAT	0.399357	0.377145
AAATTCAG	0.123268	0.130876
AGAATTCT	0.33002	0.282897
ACATTTTA	0.239791	0.303495
GCTTATTA	0.162756	0.139355
AGTAAAAA	0.290413	0.340746
ATATACAT	0.301548	0.288436
GGTATATA	0.385862	0.405824
ACACAAAT	0.209029	0.159007
ATATGAAT	0.105614	-0.0403727
GCCAATAA	0.231273	0.132566
ATGGAATA	0.177512	0.0420714
AATAACAA	0.222052	0.188829
TAACAATA	0.278837	0.291919
AACTAAAT	0.36152	0.379372
ATTACTAA	0.357188	0.326114
ATTATCAG	0.232173	0.276287
ATTATCTC	-0.0511891	0.0107928
GGGTAATA	0.233954	0.272086
ATTATGTC	0.190817	0.0089492
GGTAAATA	0.29891	0.318282
AAATACGA	0.117721	0.0254384
AATTTGTA	0.352272	0.346352
CGGAAATA	0.124808	0.15098
AATTACAC	0.291265	0.304346
CGCAAAAA	0.0475422	0.032122
CAGTATTA	0.242533	0.188075
GAAAATAC	0.350787	0.279364
ATTTTGAC	0.239792	0.23515
TAAAAACA	0.191999	0.161883
GAATGTTA	0.19285	0.159121
ATTTTGTC	0.123233	0.145333
ATATGCGA	0.106503	0.0698342
AATATGCG	0.177869	0.0731832
CGTTAATA	0.295762	0.245445
ATAATCAA	0.222706	0.148834
ATTTTAAG	0.166996	0.141746
ATAATGAA	0.1927	0.188678
TCTAATAA	0.173128	0.10543
ATGTAAAT	0.376167	0.373293
AATACCAA	0.0614846	0.0976599
AATATCTG	0.268367	0.200045
ATTACAAG	0.138878	0.141422
TCAAATAA	0.00538431	-0.00420701
ATAAAGAT	0.189355	0.162967
GAAATGTA	0.35107	0.328764
AATATCGT	0.229922	0.204096
CTTAATTC	0.138504	0.0837048
AGCATAAT	0.324715	0.36949
CAAATACA	0.229983	0.187256
AATTTATC	0.242066	0.233201
CCATATAA	0.228929	0.175893
AATTTACG	0.291509	0.337904
ACATACAA	0.312463	0.287849
AGCAATAT	0.283705	0.227708
TAAATGCA	0.255042	0.289156
AATTAACA	0.0704104	0.0681423
AATTCTAT	0.309702	0.286373
ACAAATAG	0.317405	0.227276
AATACAAA	0.205542	0.313037
GAATATCA	0.180209	0.0709703
AATACGTA	0.330541	0.28653
CATTTTTA	0.152527	0.184378
AATTGAAA	0.0815495	0.0679253
AATAAAAG	0.0237052	0.0959763
CTATTATC	0.213687	0.211467
ATTTTTGG	0.214463	0.165533
ATTATGTA	0.358147	0.35384
CAAATATG	0.193874	0.161261
CAAAAAAA	0.0975913	0.0671989
ATACTAAA	0.391488	0.389934
AAATACCC	0.130729	0.20412
GCAATTAA	0.189504	0.155052
ATTTTAAA	0.125546	0.164071
TTATACAA	0.294183	0.222383
GCAAAATA	0.184071	0.242407
GATTTAAA	0.146971	0.0252544
GCTTATAA	0.0946929	0.100867
CCATTATA	0.237502	0.161365
AATTTACA	0.3053	0.331368
AATTTTCA	0.0863699	0.109089
TACTTATA	0.320705	0.330996
TAGGTAAA	0.22184	0.247155
AGAAATAG	0.286172	0.325954
GGGAAATA	0.126758	0.229409
AATATGTC	0.105952	0.134608
AATAGCAA	0.22852	0.152109
GCGTAATA	0.270226	0.18329
ATCGAAAT	0.357101	0.290754
CGATATTC	0.193646	0.167421
TAAAATTA	0.198862	0.306096
ACGTATAT	0.364918	0.373173
CGCAAATA	0.166178	0.178396
AATACGAT	0.210323	0.189056
AGGAATAA	0.101424	0.114759
AGTAAATA	0.386929	0.425004
AATCTAAA	0.174809	0.166524
AAATGTTA	0.18534	0.091045
ACTCTAAT	0.175988	0.184336
TTGTAAAA	0.266123	0.265162
AAAATTAG	0.197814	0.19212
TATCAATA	0.343158	0.331003
AAACATAA	0.311055	0.230159
AAACATAT	0.315555	0.275509
GAATTACA	0.306241	0.275242
AATTACCG	0.319938	0.297243
AATTTCCA	0.104327	0.134962
GCAAATTA	0.217926	0.22023
AGAAAAAT	0.137533	0.133776
AGATTTAT	0.174043	0.274957
ACTATTTC	0.321615	0.292846
AAGATAAA	0.251414	0.314423
AAATAGTA	0.419872	0.426985
ATTTTACC	0.350922	0.322469
ATAAATGA	0.23126	0.186761
TAATTTGA	0.229401	0.184977
AGTAATAA	0.197148	0.238416
ACTATTTA	0.303283	0.30251
AATTTAAC	0.20701	0.312921
TATTACGA	0.296392	0.251562
AAACAATT	0.206618	0.150307
AATTACTA	0.433753	0.429616
ATTTTCCA	0.1598	0.105061
AAAGAATT	0.00672028	0.0471765
CTATTTAA	0.02519	0.13969
CCATATTC	0.138419	-0.00545233
ATATTCAC	0.265461	0.18341
CAATATCA	0.182688	0.152358
CATTAATC	0.218536	0.110175
AATTACGG	0.211854	0.204845
TATACTGA	0.284079	0.212914
ATATTCGG	-0.00514556	0.0382673
AATAAACC	-0.00938939	-0.0483445
ATTCACAG	0.0727115	0.10721
ACCTATAT	0.3007	0.310799
AAATTGGG	0.108278	0.0127744
AACGAAAT	0.331372	0.150845
GAATTAAC	0.010099	0.0638351
AATTAGGT	0.178412	0.273016
TATTAGCA	0.185081	0.168023
AATTATCG	0.216596	0.277457
ATATCTTG	0.207763	0.0605474
GGTATAAA	0.38273	0.352474
ATAAAGAA	-0.0955741	-0.054178
GTATTAAA	0.109233	0.157525
ATAATAGG	0.166743	0.204116
AATGTAAA	0.298711	0.328951
TAATCCAA	0.0614144	-0.00905666
ATAAACAC	0.190846	0.180152
AATAACGA	0.236522	0.169048
ATTAAACA	-0.0504278	-0.0268316
AATATGGT	0.215392	0.20841
AAATTAGC	0.20621	0.223668
AAATGTAT	0.280644	0.270296
ATTAAAGC	0.131007	0.244027
GTTTATAA	0.12621	0.18297
CCGAAATA	-0.0246597	0.224257
ATGTATAA	0.384657	0.364492
ATTAACTG	0.139834	0.214186
AAATTCTT	0.078889	0.105351
TATTCGCA	0.195024	0.0300147
AACATTAA	0.133211	0.12432
ACCAAATA	0.215526	0.218731
AAAATAGG	0.158081	0.223254
ATATGAAA	0.222337	0.136674
ATATTCGC	0.128876	0.0954878
CGTTATAA	0.172852	0.175982
ACATAAAT	0.160773	0.180551
TAAAACAA	0.202954	0.0348917
ATATCAAT	0.326687	0.264056
TTGAAAAA	0.0917859	0.0857513
CAGAATAA	0.0816427	0.0544243
GCATTAAA	-0.0493295	-0.0275173
CTTATAAA	0.0863425	0.0788052
ATTAAGAG	0.0989374	0.0633576
AAATTTCA	0.145615	0.15606
ATAATGGG	0.120807	0.106443
AGTATTTG	0.309779	0.194044
CTATTAAC	0.23301	0.200585
GAAATTAC	0.286425	0.358743
ATATTGTG	0.1721	0.213957
AAAGAAAT	-0.154834	-0.0988941
ATATCAAA	0.195486	0.126912
ATATAGCG	0.349156	0.349464
AGTTAAAA	0.197192	0.323625
TATAATCA	0.256516	0.232143
AATTAAGA	0.155847	0.168554
TCAATAAA	0.218806	0.18642
AATTTTCT	0.231562	0.208658
GATAATAC	0.186575	0.210032
ATTATGCA	0.228504	0.151583
AATACAAT	0.240293	0.258526
CACGAATA	0.215326	0.111611
CGAAATAG	0.000758798	0.0431169
AAAAAAGC	-0.07567	0.01757
ATTCATAA	0.239094	0.300311
ATCTAATA	0.312721	0.245799
GAATAACC	0.170054	0.0906658
AATTAGCT	0.275408	0.264853
AAATTCAT	0.127557	0.154515
CAATAAAA	0.171579	0.239198
TAGTAAAA	0.332069	0.370141
GTTGAATA	0.0162262	0.172589
AATCATAT	0.128565	0.166411
ATATCTAA	0.370579	0.35074
AAGTTAAA	0.0997333	0.218704
AAAATGAT	0.171406	0.0611244
ATAAAACA	0.128867	0.137863
AAATTATG	0.214607	0.224187
ATGATAAT	0.286466	0.286225
ATTATCGG	0.219053	0.177476
ACGAAAAT	0.231265	0.165402
ACTAATTG	0.183774	0.18887
ATTTAAGA	-0.0072102	0.0207544
CGTTTATA	0.170981	0.196398
AAATCAAT	0.0974502	0.123849
AAGTAAAA	0.246152	0.335345
CTGAATAA	0.212659	0.236678
AATATCCG	0.189556	0.0406128
GAGGAATA	-0.0642989	0.0152542
ATTAGAAA	0.232826	0.281938
CAAATGAC	-0.0653115	0.0064244
GTAAATAC	0.352277	0.336143
GCAATTTA	0.279187	0.256631
CGACAAAA	0.07195	0.0680119
CATTATAG	0.255388	0.146989
GAACTAAA	0.229942	0.21032
ACTTAAAT	0.194519	0.175263
ATGTTTAA	0.0814315	0.114702
AATATCCC	0.000999696	-0.0131949
ATATTGAC	0.129103	0.118066
CAGTAATA	0.18167	0.289588
AATTGACG	0.213091	0.154102
AGAAATTA	0.30778	0.344396
CTTTTTTA	-0.116073	-0.151039
AATTGTAT	0.294346	0.235493
ATTTGTTA	0.228386	0.308327
TAATAGTA	0.400702	0.422729
AAAAAGAA	0.0931264	0.0124042
ATTATCCA	0.109454	0.0323813
CTAAATAC	0.351324	0.286864
AATTAGGC	0.203116	0.193046
TATATGGA	0.34336	0.343032
AGCATTAT	0.254575	0.129772
TTGACAAA	0.121511	0.0347813
CTTAATAC	0.180081	0.0879418
AGCAATTA	0.29791	0.303204
AAGATTAT	0.2892	0.192954
TAAAAAGA	0.0248743	0.151587
CGCTAATA	0.282293	0.28632
CAATATTG	0.161431	0.126371
ATAAAAAC	0.265825	0.25263
CTGAAATA	0.12546	-0.0817873
AATTTCAA	0.117024	0.138705
AATACTTA	0.31566	0.233858
GAATAGAA	0.100728	0.209124
AAATTTTG	0.270389	0.186784
TGCATTAA	0.250476	0.0933032
AAGTTATA	0.288755	0.240096
CATTAATG	0.280911	0.270813
CCAATAAA	0.203879	0.108946
CCAATTAA	-0.071097	0.00431915
AATTTGCG	0.150865	0.0909578
ATTTACGA	0.303086	0.278479
ATGTAATA	0.307431	0.319535
AATATGGA	0.164685	0.0514885
ATTATGTG	0.185487	0.168699
TAATAGCA	0.256597	0.275884
GTAATTAC	0.420956	0.429958
TAATTCTA	0.34483	0.330918
AATAGATA	0.261671	0.319831
CAAATTTC	0.0991719	0.0612279
GTTATAAA	0.171178	0.246578
AAATTCAA	0.14543	0.203909
AATTACAT	0.280833	0.339401
AATTCAAT	0.174652	0.219595
AATAACTC	0.0991748	0.0976116
TAATACTA	0.4191	0.400539
CTATTAAA	0.116129	0.0375982
GCATATAA	0.127264	0.0605913
AAATTGTT	0.238126	0.264038
AATTCAGT	0.0754769	0.0493063
AAAAACAA	0.0979065	0.151154
AAAATTGA	0.213858	0.17925
TGTTATAA	0.22826	0.17973
ATAACACA	0.164969	0.213045
AATGTTTC	0.049915	0.106308
ATTAAATG	0.062531	0.0930367
TCATAAAA	0.193536	0.246979
AAATTACT	0.38597	0.358315
ATAAATCG	0.238354	0.233449
AAATTTGA	0.114772	0.0367955
AATGAAAA	-0.0795203	-0.0380001
AGGAAATA	0.107357	0.13002
GTAATACA	0.247319	0.257555
AAGATTAA	0.221468	0.0955235
ATTAAGTA	0.347303	0.290789
CGCAATAA	0.185463	-0.0267522
AACCAAAT	0.0860996	0.15275
CTCAATTA	0.136238	0.0370273
CGAGAATA	0.206301	0.142326
ATTTTTAG	0.248407	0.20904
TACATAAA	0.312658	0.30122
ACCGATAT	0.338292	0.312339
AAAGATAT	0.27911	0.266477
ACCATTAT	0.241185	0.17092
CTTTATAA	0.0826368	0.0683472
TAAAATGA	0.212801	0.174238
TATAAGCA	0.171008	0.215167
TTTAGAAA	0.183466	0.174905
TCAAAAAA	-0.0456848	-0.0914978
AATCATTA	0.15834	0.163944
AATAACAT	0.101223	-0.0349376
AAATGAAA	0.167383	0.0941321
CTCATATA	0.129964	0.180827
AAATAAGC	-0.0237909	0.158688
CTTTAAAA	-0.0253643	0.0338094
ATTATGGG	0.0961007	0.0918092
ATCTAAAT	0.151533	0.0833539
ATATCTTC	0.262448	0.344069
ATTGAATA	0.15246	-0.00104456
GGCAAATA	0.115181	0.170592
TTAGATAA	0.250681	0.139406
TAATGCAA	0.166853	0.186069
AATTAACG	0.0615482	0.166629
ATAATTGC	0.283595	0.259506
ATTTATCA	0.193185	0.229447
CAATTTCA	0.240267	0.19562
ATTACTTA	0.301371	0.19993
ATAAACAA	0.0341333	0.069548
TATTACCA	0.23191	0.272259
ATATCACA	0.175733	0.141675
ATTTGATA	0.209366	0.185183
AATTTTGC	0.234424	0.187011
TGACAAAA	0.0614051	0.0785597
ATTCAAAA	0.118009	0.126052
AATACAAC	0.286764	0.278225
ATTAAAGA	0.0226186	0.068784
GGCATATA	0.104445	0.0304315
CAATTTTA	0.249383	0.234437
ATACATTA	0.318207	0.275374
ATTTTTTA	0.0688627	0.211456
GTCATATA	0.291499	0.126817
AACGAATT	0.324948	0.266669
GAATTCTA	0.356611	0.362619
CGTATTTC	0.107983	0.114821
AATACTAT	0.359083	0.34984
AATATCTC	0.203128	0.279992
AATTGTCC	-0.0169792	0.0641836
ATTCCAAA	0.104736	0.0755574
AAATTACC	0.346902	0.365073
ATTTCTTA	0.221073	0.150801
ATTAACTC	0.0919573	0.123678
ATAATGCG	0.311848	0.299717
ATACAAAA	0.277535	0.275956
AGAAAATG	0.179511	0.186839
AAAATAGT	0.407207	0.403821
AAATACCA	0.293596	0.286111
ATATCAGA	0.221079	0.158388
ATTCTAAA	0.205682	0.22227
AATTTAAG	0.18004	0.175475
ATTTTCAA	-0.022325	-0.1299
ATTGCTTA	0.214869	0.102178
ATTACAAT	0.272516	0.261917
TTGTTAAA	0.157048	0.0419473
AAACATTA	0.164696	0.152041
AACAAAAA	-0.018966	0.100985
TATTTGGA	-0.0855068	-0.0629885
AAACTAAA	0.324323	0.295828
AAATTAGT	0.292703	0.197624
ACCATTAA	0.0745732	0.133661
AAATACGG	0.20993	0.212859
ATTGTTGG	-0.0396496	0.00148911
ATTTTGGA	0.0686836	0.171132
ATTCCATG	0.168065	0.0865575
AAATCATT	0.0987419	0.169927
CGTTTTAA	0.191376	0.185893
AACATTTA	0.16084	0.0536095
ACTTTTAT	0.355351	0.270848
TGTATAAA	0.266722	0.178835
ACCCATTA	0.167839	0.150774
ACGTAAAT	0.32307	0.227949
AATAAGTC	0.209727	0.1392
TGCAATAA	0.0324527	-0.0544304
CTTTATTC	-0.093843	-0.0246522
TACGAAAA	0.188713	0.0466099
AAATAGGT	0.310536	0.313502
AGTAATTG	0.290069	0.310366
TAATCATA	0.158346	0.161041
AGATATTC	0.186741	0.231116
ATTTCTAA	0.302891	0.356656
ACCATATA	0.24308	0.196287
GAGAATTA	0.197529	0.226012
AATTACGA	0.265602	0.314791
AATTCCAT	0.18094	0.0834713
GAATTACC	0.215761	0.180488
ACAGAATA	0.143215	0.155959
AAATTTAG	0.162729	0.242113
GCATAAAA	0.250648	0.201643
ATTTAGGA	0.0912193	0.0134799
AGGATATA	0.287189	0.156301
ATCATTTA	0.333821	0.279335
ATAATTGG	0.219991	0.249769
AATAACCT	0.0316692	0.0611169
CAAAATTC	-0.00554939	0.0531286
TATGGTAA	0.230411	0.184035
CATAATTC	0.126296	0.182434
AAAATAGA	0.324697	0.271338
AATTACGT	0.303225	0.273359
ACTATTAC	0.406888	0.399664
GGGAATAA	-0.0556292	0.0439077
AATTGATA	0.253258	0.269445
AATGAAAT	0.181885	0.184169
AACGTATT	0.21153	0.254255
ATCAATTA	0.230987	0.213358
TGCTTAAA	0.0507417	0.103737
ATTTGTCG	0.155494	0.133751
ACGAAAAA	-0.0170983	-0.01494
GGTAAAAA	0.348962	0.379289
ATGTTAAC	0.306277	0.157063
GAATTTAC	0.268262	0.281704
ATAATGGA	0.205002	0.0889262
AATTAGCC	0.0505528	0.0608996
AAATAGCG	0.0843076	0.130143
TAATTGGA	0.126389	0.0517333
ATTGAGAA	0.108531	0.0389773
AATAGATT	0.387705	0.351676
AAGAAAAA	0.07254	0.141142
ATTTTGCG	0.12696	0.0668743
ACGGAATA	0.135909	0.13657
ATTATCGA	0.262057	0.277178
AATTTAGA	0.155357	0.198037
AAGTATAA	0.141683	0.187141
TTATTCAA	-0.175513	-0.150743
AAAGTATT	0.240717	0.191279
AAAGATTA	0.124764	0.21151
ATATCTGA	0.110524	-0.00206587
CATATAAG	0.118573	0.0717085
AATACCCG	-0.0221464	0.176726
AGTTAAAT	0.317166	0.335097
ATTACCCA	0.242002	0.22262
ATTACTTC	0.25628	0.280044
GTCTAATA	0.15292	0.166191
ATTAGTTC	0.171851	0.0713462
CAAAATGA	0.153468	0.0999319
ATATACGC	0.213265	0.238535
ATTTCGAA	0.251208	0.0379426
AAAACAAC	0.0571491	0.116294
AAATCATA	0.22089	0.163969
TTTGAAAA	-0.0372496	-0.0185827
CTAATACA	0.244614	0.237742
AAATAGTT	0.400156	0.405667
CTATTTAC	0.341547	0.349197
ATAAATCC	0.257839	0.0577296
AATTTCAG	0.105312	0.152759
CAAAAAAG	-0.124315	-0.0716101
ATTAAGAA	0.1539	0.171184
GAAATAGC	0.107223	0.128273
AAATTGCC	0.052025	0.099441
AAAAACTA	0.416549	0.426126
GGAATAGA	0.0818837	0.0514797
TATTAGGA	0.0626778	0.111265
GACAATAA	0.138929	0.0721209
GAATAATC	-0.0982247	-0.0939271
GAATACAA	0.206286	0.306067
ATATACCG	0.384657	0.383724
TTACTAAA	0.319958	0.335192
ATTTAAGC	0.074059	0.0377246
AGAGATAT	0.160355	0.233227
ATATGTTG	0.160178	0.0839757
ATTATCTA	0.412106	0.384791
AATTTTAG	0.221587	0.259117
CAATAAAC	0.0771505	0.0505295
ATTTCGGA	0.0779984	0.163116
ATAAGAAA	0.14053	0.156974
ATCAATAA	0.190498	0.124446
AAATTGAG	0.0835405	0.0287465
CTATTAGA	0.238521	0.298233
CATAATAG	0.242801	0.135827
AATTAGTG	0.322286	0.279568
ACATAAAA	0.0857801	0.0739456
CAAAATTG	0.274164	0.185429
ATTTACCA	0.322301	0.30782
ACATAATG	0.269877	0.180547
TATACATA	0.369889	0.401
ATTTAACG	0.118509	0.172608
ATATCGCG	0.273595	0.226682
CAGCATTA	0.151827	0.0741083
ATTGCGAC	0.128944	0.172677
AAAGGAAT	0.012385	0.0104914
ATTCTATA	0.246649	0.223522
ATATCTTA	0.261637	0.259587
AAAACATA	0.314679	0.280488
GATATTCC	0.209163	0.150981
ATTACACA	0.283039	0.236753
ATATCAAC	0.271198	0.214939
AAAAGATT	0.13343	0.219028
GAAATTTC	0.260941	0.127704
AATTTTCG	0.139144	0.066412
ATGTTAAT	0.26298	0.169099
ATTTAGCA	0.229749	0.317628
AGTAGAAT	0.419664	0.422465
AATGTATA	0.387774	0.349892
GAAATAGA	0.220913	0.161826
GGGATATA	0.22089	0.233032
ATAGAAAA	0.323756	0.267322
ACACAATA	0.151092	0.1526
ATTTATCC	0.15631	0.137578
ATAAGCAA	0.13168	0.143886
ATATCTCA	0.224083	0.230304
CAATTTAC	0.288138	0.357428
ATCAAAAT	0.163168	0.230859
ATTTTCAG	0.104382	0.138966
AAGGTATT	0.140245	0.12174
ATATAAGC	0.185737	0.245559
CAAAATTA	0.203645	0.266289
ACAGTAAT	0.244152	0.320391
GATAGTAA	0.406205	0.367094
GTTACTAA	0.282505	0.272147
GACGAATA	0.164425	0.0977685
ATTCAAAT	-0.0683204	-0.0558264
GCGTAAAA	0.101793	0.139455
TATCCTAA	0.187312	0.160316
ATCGGAAT	0.126914	0.0863118
ACGTTTAT	0.145484	0.123631
GAAAGAAA	0.0636219	0.0595848
AGTGTAAT	0.18844	0.179498
ATAATGCC	0.116825	0.018782
ATATAGCA	0.213104	0.299962
AATAAGAG	0.142959	0.0629451
CGAATACA	0.185748	0.242228
ATTAAGGA	-0.0162435	-0.113359
AGAGAAAT	0.223295	0.278428
AAAATGTA	0.287204	0.316467
AATTCACA	0.133536	0.146882
AATAAGGC	-0.0152819	0.112567
TAAGATAA	0.193882	0.235699
GTCTTATA	0.253386	0.151699
GATATAAC	0.29257	0.297138
ACTGAATA	0.167534	0.120818
ATCTTAAA	0.077241	0.164093
TAGTTATA	0.381707	0.38977
ATTGTTAG	0.29424	0.192924
ATTTAGAA	0.151934	0.127193
ATAATGTG	0.201097	0.167312
AAGAATTC	0.225303	0.105289
AATAGTTA	0.371553	0.320048
AGTTTTAT	0.289974	0.290682
TTATAGAA	0.198229	0.189535
ACTTATAC	0.333025	0.291186
TAATTGAA	0.0217948	0.0505295
ATTAAACC	0.0132945	-0.0503917
ATTAACTA	0.398029	0.366985
AATAGTCA	0.161938	0.185622
AGATAAAT	0.265123	0.248213
ACATTTAC	0.31277	0.314646
AATATCCA	0.187704	0.119742
AAATGACA	-0.0146107	0.0261604
CGTAATTC	0.20026	0.174735
CATTTACA	0.308464	0.27678
CACTTTAA	0.0339546	0.079609
AAATTTGG	0.0350045	0.0223967
AAAAAAAC	0.18546	0.180153
CATGAATA	0.176848	0.157432
ATAATCTC	0.161046	0.177615
AGATAATG	0.22469	0.273184
CCTTATTA	0.0164238	0.0213401
AATACAGA	0.0990586	0.0883428
CATATTCC	-0.0313061	0.0183212
TTCCAAAA	0.0553991	-0.067272
AATAGTCG	0.0668209	-0.089637
ATTGAAAA	-0.0522061	-0.121793
ATCTTAAT	0.144004	0.147739
AATGATAT	0.255008	0.249273
GTGTTATA	0.111502	0.132941
GGATTATA	0.042269	0.063564
ACAATATG	0.138999	0.145543
ATTCTTTC	0.00129531	-0.0403407
AAAACTTA	0.232132	0.256146
AAGATTTA	0.167927	0.192392
AGACATAT	0.0317186	0.163681
CCTATTTC	-0.0234669	-0.00541574
ACTCAAAT	0.11537	-0.0178041
ATTTTTCA	-0.0526477	-0.124587
ATGATTAA	0.186321	0.0064738
ATTAAGTG	0.191694	0.160358
AAATAGCA	0.0963976	0.0457968
AATTTTGA	0.197665	0.199333
CTAATAAG	0.0872706	0.126746
AATTTGTC	0.165992	0.164623
GTAATTCA	0.212052	0.230735
AGGAATTA	0.100668	0.141136
ATTAACAG	0.0333866	0.0690468
ATTAGAAT	0.147921	0.171923
ACCAATAT	0.298113	0.171265
AATATGCA	0.304365	0.244961
ACCATAAT	0.205526	0.153225
AATGTCAT	0.228008	0.178366
TCGAATAA	0.0382322	0.0823811
AACATAAA	0.0212669	-0.0781658
ACTTATAA	0.280294	0.338218
TAATGTAA	0.33368	0.357299
ACAAAAAT	0.0386809	0.00529101
CCGATAAA	0.134335	0.110672
CTATTACA	0.293459	0.349761
ACGATATA	0.297597	0.25372
ATAATGGC	0.0668197	0.134623
TTATGCAA	0.154455	0.0743814
AATGGAAT	0.0413125	-0.0573412
CTACAATA	0.291096	0.210702
AACAGAAA	0.133097	0.00945041
AATAGTGG	0.135495	0.168191
TCCATTAA	0.0272955	0.047991
GTTATTCA	0.039828	0.013976
AAAAAACA	0.109327	0.189609
ACCTTAAT	0.22539	0.0432394
ATTTTCGA	0.0431445	0.0387069
AATTTCGC	0.130006	0.150673
ATATTGAG	0.210139	0.155212
AGAATAAG	0.104902	0.184736
AATAACCA	0.236559	0.0952087
ACGGTTAT	0.293895	0.164919
ATAATCAC	0.198898	0.2169
AATTGGAA	-0.028623	-0.0205616
TTCATAAA	0.127374	0.228776
TATTCCCA	0.0492366	0.216505
ATTTTCCG	0.302399	0.329241
ATAAATGC	0.219136	0.264502
ATTCAATA	0.101214	0.0997083
CAAATAGA	0.108255	0.159997
TACATTCA	0.312832	0.212342
CTATTTCC	0.179921	0.157016
ATTATAGG	0.284722	0.22637
CCGTAATA	0.302183	0.288029
CCAGAATA	0.0214316	0.12334
AGAATAAC	0.239325	0.124738
AATTTACT	0.383776	0.415865
GAATAACA	0.0838301	-0.0158072
AAAACAAA	-0.0399799	-0.0630162
CTTTTAAA	-0.0285421	0.0378372
CTAAAGAA	0.107957	0.084509
CTATATAG	0.40201	0.4129
TGGATTAA	0.116062	0.0947688
AGAATTTG	0.252385	0.161066
AATTACAG	0.324387	0.249007
ATAAGACA	0.10462	0.00736711
TAGCAATA	0.257735	0.165811
ATTTTACG	0.219459	0.268272
CAAATTAC	0.356031	0.330279
ATATTGCG	0.0932979	0.213235
TAATCTCA	0.191102	0.179065
CTAATAAC	0.101211	0.105948
TTATTGAA	-0.0457694	-0.0933417
AATACAGG	0.0290442	-0.0586681
AATCAGAA	0.180266	0.0565147
ATTTTAGA	0.167979	0.0761836
CATTTATA	0.31655	0.354431
AAATGCGT	0.153087	-0.012525
TAAGCAAA	0.208311	0.200934
ATTTGTAC	0.329132	0.333385
TAAGTAAA	0.283181	0.269911
ATATGTAC	0.344744	0.30861
AAATTACG	0.194193	0.273019
AACTTATT	0.0475421	0.159321
AATTCATA	0.0902053	0.192996
CAGGAATA	-0.0270931	-0.142494
ATTAATGG	0.0208818	0.031079
ATTAGTGA	0.191533	0.126249
CTCAATAA	0.0681141	0.214884
TACAATAA	0.169458	0.108268
CCCAAATA	-0.148658	-0.0315563
AGTGATAT	0.299127	0.267043
ATTATAGC	0.173055	0.18912
AATCAAAT	-0.038357	0.000450065
ATTTTGTG	0.207806	0.141733
AAGGATAA	0.0145448	0.13138
CTGTCTTA	0.114657	0.0549189
ACATTTAA	0.0958309	0.126791
ACAATTAG	0.193237	0.196953
GAATTTGA	0.107758	0.0739805
ACGAATAA	0.0598303	-0.0222429
AAATACTG	0.326742	0.282668
ATTAGTCA	0.270023	0.267489
TACGTTAA	0.0467958	0.102372
TAACTAAA	0.150988	0.230202
AGGTAAAA	0.256418	0.262263
ATTTCAAC	0.101543	0.194504
TCATTAAA	0.0589441	0.0521149
GCAAAAAA	0.0116701	-0.041363
ACATTTAT	0.28053	0.161842
ATTTCAAA	0.0598274	0.141928
AAAACTAA	0.254337	0.254662
AATAAGGA	-0.0412026	-0.0778653
ATTATACG	0.380505	0.387682
AACTATAA	0.326217	0.309234
TATACTCA	0.266997	0.138982
ATAAAATC	0.295464	0.280079
AAATTGAT	0.0562245	0.0405904
GAATAAAC	0.0508433	0.059823
GAATTTCA	0.0434203	0.0869805
CAATATAG	0.211028	0.19886
CAACAAAA	0.0676283	0.129838
GAAACATA	0.277168	0.327583
AAACTATT	0.458224	0.448458
AATACTAC	0.419007	0.382838
AAACTTAT	0.291195	0.224055
TCAACAAA	0.00448723	-0.0443523
CCACAATA	0.276	0.200246
ACTCATTA	-0.0442731	-0.0882033
ATTTACAA	0.367758	0.311019
AATTAGAG	0.156999	0.170274
GAAATACC	0.175397	0.288664
ATAAACAG	0.176655	0.119113
AGCTTAAT	0.0229852	0.115246
ATCTTTTA	0.232736	0.239302
TTAAGTAA	0.2551	0.0756356
CGAATAAC	0.06264	0.0299211
AAATACAG	0.263833	0.122722
TTCTAAAA	0.0214237	-0.00612527
AAGACAAT	0.0595513	0.00827131
TTAGAAAA	0.184579	0.262959
TATAGTGA	0.223552	0.199118
ATTCACCA	0.14053	0.125749
GCTATAAA	0.279835	0.217293
ATTTCTTC	0.219149	0.20445
TAATAGGA	0.201882	0.219281
ACGTATAA	0.244424	0.267948
ATCTTATA	0.286886	0.286389
AAAGATTT	0.0714245	-0.0490656
AGAGAATA	0.0987942	0.130883
AATTTAGT	0.162845	0.16546
CATTAAAC	-0.0767699	-0.117941
ATTTTGAA	0.161657	0.153974
AAAAATTG	0.0556955	0.123252
AATAGGAA	-0.0403886	0.0720927
AATCTTTA	0.129866	0.129471
ATTCTTAA	0.0471278	0.0601111
TATCAGAA	0.118578	0.0835282
ATATACAC	0.338874	0.288911
AAAGAAAA	-0.0604678	-0.0290676
GTCATTTA	0.171293	0.0352076
TATTCTGA	0.11874	-0.0202214
AAAAAGAT	0.0438932	0.130866
CGAATTTC	0.0632972	0.0914276
ATATGGAA	0.230801	0.208435
ATATGATG	0.315998	0.275505
ATTTTTTG	0.126642	0.0872179
AACCTAAT	0.0984858	0.0396626
ATATCGAA	0.189971	0.191681
AAACAAAT	-0.0567547	-0.0125332
ATTAACAC	0.0789897	0.00322665
ATTTAACC	0.0809365	0.23918
ACGATAAT	0.152555	0.14994
AAGTTCAA	0.0858163	0.137311
CCAATTTC	0.159312	0.132685
ATTTAGTA	0.362563	0.399682
ACAGAAAT	0.133891	0.145103
CGTATAAA	0.11938	0.13265
AGAACTAA	0.253826	0.258708
GAGTAATA	0.31755	0.181943
AAAAAAGA	-0.0517379	-0.0705374
CCCTATTA	0.138647	0.0697529
CTACTATA	0.399059	0.37051
ATAAACTA	0.360799	0.359317
ATATGTCA	0.17644	0.0956141
ATTACCAA	0.181319	0.332705
GTTGTATA	0.347689	0.351414
ACAAACAT	0.268973	0.238658
TATCTAAA	0.287152	0.240616
ACTCAATA	0.309319	0.243209
TATACTAA	0.363781	0.382165
ATATGCAA	0.333254	0.280432
CAATAAAG	0.028999	-0.113029
AACCAAAA	0.149877	0.0375283
AAGCAATA	0.177995	0.113593
GTCAATAA	0.188747	0.0619388
TATATCAA	0.315764	0.231187
ATTATCCC	0.2054	0.218437
GAATTATC	0.235505	0.229522
ATTATACC	0.268788	0.228457
AATGATTA	0.163579	0.0681107
AAATTCGG	0.031484	0.0830232
CATTTTAC	0.349424	0.315481
ATTTAGCG	0.214855	0.199101
TAATCTAA	0.240501	0.231815
GAGATTAA	0.223356	0.212863
AATTTCTA	0.344308	0.354914
TAAAGATA	0.24584	0.269695
ATATCATC	0.252684	0.266776
TAATGAAA	0.0594816	0.107415
AGCATATA	0.258337	0.212302
AGGTATAT	0.257796	0.257506
AATTCCAG	0.130244	0.162365
AATTGAAT	0.0729297	0.0946412
AGGTATTA	0.209907	0.200617
ACTGTAAT	0.275433	0.257947
AATTACCT	0.3572	0.287717
GCCTAATA	0.0371929	0.0461421
AAATACGC	0.0877036	0.141596
AAGTTAAT	0.120749	0.194527
TATCATAA	0.161518	0.204914
GCTTAAAA	-0.0097061	-0.0303711
CCGATTAA	0.0600293	0.159506
ATTCTAAG	0.209825	0.191999
TAAATGTA	0.411078	0.399383
GGATTTAA	-0.0241323	0.0278631
AAGGTAAA	0.175839	0.106788
GAGTATTA	0.207591	0.186585
GTCAATTA	0.194376	0.162961
ATTCATAG	0.279108	0.273897
TAATGGTA	0.387478	0.325279
GGGAATTA	0.105937	0.134818
ACCAATAA	0.298984	0.180203
AGACAAAT	0.00669592	-0.0165691
ACTTATTC	0.105898	0.115414
AATGCAAT	0.132637	0.086304
AAAATTGG	0.123299	0.156519
ATAGTCAA	0.17474	0.229586
CTTATCTA	0.228691	0.262289
GATACATA	0.388411	0.376866
ACATTACT	0.304713	0.262733
AACTCAAT	0.295942	0.0875705
CATTTAAG	0.0547601	0.00272676
GCATATAC	0.267917	0.179784
AAGTTATT	0.228202	0.259174
TCTTTTAA	0.0192438	0.102763
AATGACAT	0.144073	0.115123
AGAAAAGA	0.262443	0.244135
TATAGTAA	0.389446	0.346201
ACACTTAT	0.193587	0.225985
TTTCCAAA	0.160879	0.0983104
GAACTTTA	0.269355	0.197311
AATACATA	0.373125	0.308304
ACGAATTA	0.289318	0.208092
TATAAGGA	0.0619906	0.101569
ATTTTCAC	0.168572	0.049347
ATTTTTCC	0.0721939	0.122414
CACTATAA	0.302908	0.15451
GTACAATA	0.304296	0.251444
AGAAACAT	0.155083	0.154069
AGATTATC	0.263058	0.263724
ATAAAGAG	0.0318089	-0.176466
GCTATTAA	0.189233	0.106138
GAAATTGA	0.0153681	0.0347675
ATTTCCAG	0.231569	0.191424
TTTCAAAA	-0.0736044	-0.125459
ATTCATTC	0.173494	0.0329914
GATACAAA	0.318122	0.300096
ATTACAAA	0.153568	0.136537
AATCGTAA	0.136477	0.0838246
AAATTCGA	0.143717	0.118918
ATATGCAT	0.276205	0.151344
TTAGTGAA	0.110938	0.220727
TAAACAAA	0.0172973	0.0269051
ATACATAA	0.315859	0.273173
AATGATAA	0.258521	0.254594
AAAAATTC	-0.0372296	0.00754161
AATTACGC	0.210958	0.134056
ATAGTATA	0.278077	0.333841
GGTTATTA	0.179382	0.0523573
CATTTGTA	0.30042	0.276299
ATATGAGA	0.0880784	0.122064
ATTTCACA	0.0790972	0.0632763
ATTTGAAA	-0.00558465	0.0658412
AAAAGAAA	-0.0874631	-0.0746924
TAAAGTAA	0.149735	0.00778551
TTTACAAA	0.29955	0.211843
CGGAATTA	0.23902	0.177998
ATTACCAG	0.228043	0.221616
ATGATAAA	0.239563	0.227703
TAAGTTAA	0.115383	0.213786
AACTTTAA	0.168248	0.13052
TGAAAAAA	0.0221594	0.138319
ATTCGGGA	0.0876673	-0.126954
CAATAAGA	0.0954803	-0.0450212
ATTTTTTC	-0.0958283	-0.0200541
ATTGCGGA	0.0950625	0.0617165
CTTATTCC	0.0398283	0.00112301
AAATTAGG	0.147798	0.195329
TAGGATAA	0.0931951	0.0184258
GAGTTATA	0.22236	0.212745
GACTTATA	0.257314	0.279245
TAAATCCA	0.27146	0.132871
TGGTATAA	0.348817	0.288776
AAATTTGC	0.127297	0.141182
GACTTTAA	-0.0448185	-0.211619
GGAAATAC	0.100875	0.232736
AATTCCAA	0.1444	0.0704299
ACTGTTAT	0.286948	0.307165
ATAATCGC	0.244324	0.124424
TATGAATA	0.197507	0.166705
AGATATCT	0.39864	0.355046
AATTGGGT	0.115664	0.14839
AAATAGTC	0.118966	0.0489955
AATTTCGG	0.0359352	0.146979
TATTGCAA	0.253013	0.175002
TATTCGGA	0.00780671	-0.0695744
GATTTGTA	0.249126	0.17588
ACGCAATA	0.202389	0.141699
AACGTATA	0.246015	0.205463
AAAAGTTT	0.0315561	0.0597373
ATATGTAA	0.286073	0.279589
AAACAACT	0.198647	0.173959
AAAAAGTT	0.0933753	0.202619
AATTTGAG	0.0603526	-0.0738408
TCATTACA	0.288168	0.149741
ATTATGAG	0.0335367	-0.00845106
AAAATTGC	0.228241	0.176399
ATACATTC	0.25887	0.270162
CAAATTTG	0.127309	0.0571341
CCGGAATA	0.179935	0.247827
ACACATTA	0.206991	0.187617
CCCAATTA	-0.0953449	0.137019
ATATCATA	0.247223	0.206856
ATTCTTTA	0.200969	0.162034
TTGGTAAA	0.216679	0.207335
AAAACGAA	0.0894545	-0.0738271
CAAATACG	0.143032	0.126659
AGGGAATA	0.00646638	-0.0692104
TTAAACAA	-0.0973056	0.0649935
ATTGATTA	0.238463	0.0927491
AAAGTTTA	-0.00447595	-0.00556269
TGCTATAA	0.30402	0.312108
GTATATGA	0.215869	0.224202
ATTTCAGA	0.192251	0.183541
AATAAGGT	0.132997	0.106163
ATATGTAG	0.391457	0.386286
CAACAATA	0.0120901	0.0770081
ATGTTATA	0.350196	0.281247
TACTTAAA	0.160681	0.197543
ATTATCCG	-0.0462264	0.0272326
CATTACTA	0.296353	0.319944
ATTAGTAA	0.313772	0.302693
ATTAGTTG	0.334135	0.118025
ATTCATTA	0.156883	0.161603
ATCGGAAA	0.0117566	0.0479868
ATTTCGCA	0.252194	0.194591
TATACCGA	0.215305	0.186395
ATAATGAC	0.206346	0.105492
GATCATTA	0.354794	0.28665
AATAGATG	0.260501	0.266625
TAAAATCA	0.141875	0.203138
CATACAAC	0.0895505	0.121763
AAAAACTT	-0.0544661	-0.190882
ATAAGTAT	0.231287	0.215364
ATTAGCAG	0.185802	0.0537053
CTTCATTA	0.129939	0.0438445
TAAAAGAA	-0.0247686	0.021343
TATTGTCA	0.24043	0.089476
ATTCTAGA	0.309236	0.244709
AATCAAAA	0.0720132	0.118283
ATTTCTCA	0.164513	0.125897
CTTATAAG	0.217287	0.193443
AAAAAAGT	0.00546395	-0.0318786
AAAGTAAA	0.195323	0.197043
AATAGTAT	0.292283	0.331961
CGCAATTA	0.0543957	0.109417
CGAATAAG	-0.00302696	0.0155217
ACTTTAAC	0.187308	0.13066
CATTAAAA	0.0164631	-0.0736796
AAGTAAAT	0.302791	0.359329
TAATTGCA	0.156839	0.133321
TATTGCCA	0.196011	0.14892
ACCGATTA	0.0736732	0.213809
ACTAATTC	0.35937	0.373401
ACTAGAAT	0.356174	0.349235
CAATTTGA	0.0216364	-0.0535502
AGAATTTC	0.301083	0.255409
CGCATATA	0.188017	0.0882033
ATTCAATC	0.149607	0.119857
ATTACGAC	0.321856	0.256114
AAGTTTAT	0.0874915	0.0846498
ATTATGAA	0.272115	0.152902
ACTATTCT	0.12498	0.217059
TTACATAA	0.183303	0.288102
AGATAAAA	0.292657	0.230326
TATATCGA	0.30372	0.313753
ATTACACC	0.121022	0.0768423
GCCTATAA	0.158399	0.184538
ATTTCATG	0.0971616	0.0719248
CTTTTTAC	0.274253	0.299816
ATATGCTC	0.0946453	-0.012385
AATAAGCG	-0.0883094	-0.0283019
CAATAATC	0.0734559	0.0524826
TACTAAAA	0.433502	0.420586
ATTAACCA	0.0869311	0.134163
AATTCTAG	0.320742	0.324845
ATTAAGGC	-0.0029611	-0.152719
CCTATTAA	0.0747824	0.0709471
ATAACTTA	0.265042	0.292471
TTACAAAA	-0.00568228	-0.0374125
GCGGAATA	0.179068	0.172725
CTCAAATA	-0.0552983	-0.146238
AATTACCA	0.325819	0.330326
ATTAACGA	0.134082	0.166296
TACATTAA	0.260395	0.241707
AAGACAAA	-0.0368637	-0.0496992
AAAATTGT	0.234204	0.272127
CAAACTAA	0.377724	0.374325
AATAGTTG	0.313029	0.283151
ATCAACAA	0.0139221	-0.00504845
ATATTGGA	0.24115	0.116419
AGAAGTAT	0.333853	0.291966
AATACGAA	0.148146	0.0453113
AAAAGACG	0.151542	0.0271847
ATTTCTAC	0.40802	0.352898
AGATTACT	0.247534	0.253691
GAATAAGA	0.0395406	0.0835282
ATAATTCG	0.30206	0.212824
AATTGTAA	0.316751	0.255995
CAGAAACA	0.145734	0.0989714
ATTTTCTG	-0.139247	-0.0553278
TATTGAAA	0.0125884	-0.0925957
GTGTATTA	0.20512	0.110321
AAATCGAA	0.134372	0.223861
ATTAGGTA	0.246579	0.222092
ATTACGCA	0.235973	0.138978
AGTATAAA	0.278439	0.288983
AATTGCGC	-0.0698097	0.0370225
AGTATATG	0.264163	0.263888
ATGTTTTC	0.204972	0.206783
CCGTTATA	0.156116	0.118657
GATTTTAA	0.254362	0.145068
AATATCGC	-0.0495311	0.159191
GTATTCAC	0.125872	-0.00894266
TACCTAAA	0.369701	0.36906
ATTTAGAC	0.062855	0.0917481
AATACGTG	0.201887	0.145498
AAGAAAAT	0.0829471	0.188315
ATAACAAT	0.265717	0.218929
ATTTCGAC	0.106032	0.0925036
ATAGAAAT	0.336825	0.381112
GTTCTTTA	-0.182269	-0.144453
GCTAGAAA	0.36958	0.313913
TAGAAACA	0.238562	0.305594
CTCTTTTA	0.178173	0.244403
AATACCAT	0.333973	0.29249
ATTCCAAT	0.0567932	-0.0160945
ATCGAATA	0.248502	0.25447
TGTCTTAA	0.00768963	-0.0777564
ACAATAAC	0.213575	0.126913
GATTATCC	-0.0122308	0.0769936
TAACATAA	0.149781	0.0145352
ATTATGGA	0.149334	0.0103686
AAAAAACT	0.107222	0.19608
ATGATATA	0.388757	0.385864
ATTTTGTA	0.23155	0.22765
ATAGATAA	0.296601	0.324801
CGTAAAAA	0.0956505	-0.0178023
TGATAAAA	0.269806	0.282174
AAAAGTTA	0.191305	0.232503
ATTACAGC	0.190328	0.215172
ACTAATAC	0.26484	0.247791
CTCGAATA	0.185096	0.0526128
ACCGTATA	0.211687	0.151032
AATAGCAT	0.156666	0.116276
CAATTAGA	0.17002	0.144624
AAATTGCA	0.0878619	0.0350483
AACAAATT	0.214646	0.147928
AATTGACA	0.0527756	0.0748086
ATTGTTTC	0.228037	0.130204
CGCGAATA	0.0566022	-0.102404
ACTAACAT	0.166999	0.0145456
AAGTGAAA	0.190235	0.0644446
AAAATTCT	0.11118	0.128976
AAACTTAA	0.165582	0.0955922
CTGGAATA	0.170826	0.0986111
ACTTTTAA	0.15819	0.179689
GATACGAA	0.138095	0.0761074
AATACGAG	0.0930963	0.0609228
AAAAATGG	0.0120173	0.0560413
ATAGATTA	0.301156	0.331264
AATAGACG	-0.0242596	-0.209526
[truncated: 30,897 more rows]
