# Supplementary material for: How bacterial xenogeneic silencer rok distinguishes foreign from self DNA in its resident genome
Source: Nucleic Acids Res. 2018 Sep 25;46(19):10514–29. doi: 10.1093/nar/gky836 (PMC6212790; doi:10.1093/nar/gky836)
Supplement: Supplementary Data [file gky836_supplemental_files.zip › S2 Dataset. AT-contents of Bacillus genomes and the distribution of Rok homologs.xlsx]

## Sheet: AT-contents of Bacillus genomes
Species	Median AT-content (%)	Number of Sequenced Genomes	Number of Rok homologs	Ratio
Bacillus glycinifermentans	54	4	12	3
Bacillus licheniformis	54.1	74	157	2.12162
Bacillus swezeyi	55.7	2	4	2
Bacillus halotolerans	56.2	9	15	1.66667
Bacillus sonorensis	54.6	6	10	1.66667
Bacillus paralicheniformis	54.1	17	26	1.52941
Bacillus subtilis	56.4	184	192	1.04348
Bacillus nakamurai	55	2	2	1
Bacillus stratosphericus	58.7	9	9	1
Bacillus tequilensis	56.2	2	2	1
Bacillus xiamenensis	58.6	2	2	1
Bacillus amyloliquefaciens	53.7	54	52	0.962963
Bacillus altitudinis	58.8	13	12	0.923077
Bacillus safensis	58.4	20	18	0.9
Bacillus velezensis	53.6	120	105	0.875
Bacillus badius	56.1	7	6	0.857143
Bacillus pumilus	58.5	51	43	0.843137
Bacillus coagulans	53.5	25	21	0.84
Bacillus vallismortis	56.2	4	3	0.75
Bacillus siamensis	53.7	6	4	0.666667
Bacillus smithii	59.3	3	2	0.666667
Bacillus atrophaeus	56.9	29	15	0.517241
Bacillus ginsengihumi	64	2	1	0.5
Bacillus sp. FJAT-27445	56	2	1	0.5
Bacillus mojavensis	56.3	3	1	0.333333
Bacillus cereus	64.9	1014	6	0.00591716
Bacillus acidiceler	67.2	2	0	0
Bacillus akibai	63	2	0	0
Bacillus alkalitelluris	62.9	2	0	0
Bacillus andreraoultii	64.4	3	0	0
Bacillus anthracis	64.9	226	0	0
Bacillus aquimaris	56.7	4	0	0
Bacillus aryabhattai	62.2	17	0	0
Bacillus azotoformans	62.6	2	0	0
Bacillus boroniphilus	58	2	0	0
Bacillus butanolivorans	62.1	2	0	0
Bacillus circulans	64.5	6	0	0
Bacillus clausii	55.4	21	0	0
Bacillus coahuilensis	62	3	0	0
Bacillus cohnii	64.1	2	0	0
Bacillus cytotoxicus	64.2	14	0	0
Bacillus drentensis	61.2	2	0	0
Bacillus enclensis	55.5	2	0	0
Bacillus endophyticus	63.5	4	0	0
Bacillus filamentosus	63.6	3	0	0
Bacillus firmus	58.3	3	0	0
Bacillus flexus	62.3	5	0	0
Bacillus gaemokensis	64.3	2	0	0
Bacillus galactosidilyticus	62.5	2	0	0
Bacillus gottheilii	61	2	0	0
Bacillus hemicellulosilyticus	61.8	2	0	0
Bacillus horikoshii	58.7	3	0	0
Bacillus horneckiae	62.5	2	0	0
Bacillus indicus	55.6	2	0	0
Bacillus jeotgali	57.8	2	0	0
Bacillus krulwichiae	62	2	0	0
Bacillus luciferensis	67.2	2	0	0
Bacillus marisflavi	51.4	7	0	0
Bacillus megaterium	62.4	87	0	0
Bacillus methanolicus	61.4	3	0	0
Bacillus muralis	58.4	2	0	0
Bacillus mycoides	64.8	61	0	0
Bacillus nealsonii	65.2	2	0	0
Bacillus niacini	61.8	3	0	0
Bacillus novalis	60	2	0	0
Bacillus oceanisediminis	59.2	2	0	0
Bacillus onubensis	62.4	2	0	0
Bacillus pseudofirmus	60.1	3	0	0
Bacillus pseudomycoides	64.6	104	0	0
Bacillus simplex	59.8	13	0	0
Bacillus soli	60.4	2	0	0
Bacillus sp. V-88	56.2	2	0	0
Bacillus sporothermodurans	64.1	5	0	0
Bacillus thermoamylovorans	62.7	5	0	0
Bacillus thuringiensis	65.1	462	0	0
Bacillus toyonensis	65	203	0	0
Bacillus trypoxylicola	64.3	2	0	0
Bacillus vietnamensis	56.3	3	0	0
Bacillus vireti	60.2	2	0	0
Bacillus wakoensis	61.7	2	0	0
Bacillus wiedmannii	64.9	137	0	0

## Sheet: Rok homologs
RefSeq_ID	GeneBank_ID	#Organism/Name
WP_052717181.1	KKB40877.1	Bacillaceae bacterium MTCC 10057
WP_095480141.1	PAQ13997.1	Bacillaceae bacterium SAOS 7
WP_094836106.1	OZI11088.1	Bacillaceae bacterium SAS-127
WP_026586778.1		Bacillus
WP_026587210.1		Bacillus
WP_066263195.1		Bacillus acidicola
WP_018662212.1		Bacillus acidiproducens
WP_007498648.1	KJF48175.1	Bacillus altitudinis
WP_007498648.1	KLV18107.1	Bacillus altitudinis
WP_007498648.1	KWZ67826.1	Bacillus altitudinis
WP_007498648.1	OJT60750.1	Bacillus altitudinis
WP_007498648.1	ATH71994.1	Bacillus altitudinis
WP_007498648.1	PGD43125.1	Bacillus altitudinis
WP_007498648.1	ATP93722.1	Bacillus altitudinis
WP_007498648.1	PJI13006.1	Bacillus altitudinis
WP_007498648.1	PKQ86490.1	Bacillus altitudinis
WP_007498648.1	PUF91055.1	Bacillus altitudinis
WP_079920062.1	OPW95494.1	Bacillus altitudinis
WP_007498648.1	KDE32655.1	Bacillus altitudinis 41KF2b
WP_003154591.1	KDN94380.1	Bacillus amyloliquefaciens
WP_003154591.1	KFX38535.1	Bacillus amyloliquefaciens
WP_003154591.1	KHD93065.1	Bacillus amyloliquefaciens
WP_003154591.1	AJH23725.1	Bacillus amyloliquefaciens
WP_003154591.1	KJD59370.1	Bacillus amyloliquefaciens
WP_003154591.1	AKD21941.1	Bacillus amyloliquefaciens
WP_003154591.1	CUB35670.1	Bacillus amyloliquefaciens
WP_003154591.1	CUB42491.1	Bacillus amyloliquefaciens
WP_003154591.1	KTF62400.1	Bacillus amyloliquefaciens
WP_003154591.1	ALV01121.1	Bacillus amyloliquefaciens
WP_003154591.1	AMP32015.1	Bacillus amyloliquefaciens
WP_003154591.1	KZE56574.1	Bacillus amyloliquefaciens
WP_003154591.1	APB81868.1	Bacillus amyloliquefaciens
WP_003154591.1	APH50344.1	Bacillus amyloliquefaciens
WP_003154591.1	APQ49409.1	Bacillus amyloliquefaciens
WP_003154591.1	SIQ18497.1	Bacillus amyloliquefaciens
WP_003154591.1	OPD46506.1	Bacillus amyloliquefaciens
WP_003154591.1	PLT51996.1	Bacillus amyloliquefaciens
WP_003154591.1	POO71632.1	Bacillus amyloliquefaciens
WP_012117447.1	KMO08299.1	Bacillus amyloliquefaciens
WP_012117447.1	KNX34410.1	Bacillus amyloliquefaciens
WP_012117447.1	KOS51649.1	Bacillus amyloliquefaciens
WP_012117447.1	KYC89162.1	Bacillus amyloliquefaciens
WP_012117447.1	AMR50105.1	Bacillus amyloliquefaciens
WP_013352088.1	KYC94551.1	Bacillus amyloliquefaciens
WP_013352088.1	OBR28972.1	Bacillus amyloliquefaciens
WP_013352088.1	OCB99512.1	Bacillus amyloliquefaciens
WP_013352088.1	AOC90844.1	Bacillus amyloliquefaciens
WP_013352088.1	OIK22442.1	Bacillus amyloliquefaciens
WP_013352088.1	ARW38704.1	Bacillus amyloliquefaciens
WP_013352088.1	ASF28628.1	Bacillus amyloliquefaciens
WP_013352088.1	OXL22173.1	Bacillus amyloliquefaciens
WP_020451209.1	KJD53215.1	Bacillus amyloliquefaciens
WP_060675396.1	KPD34919.1	Bacillus amyloliquefaciens
WP_065521540.1	OCB97909.1	Bacillus amyloliquefaciens
WP_073982263.1	CUB45885.1	Bacillus amyloliquefaciens
	KDN91213.1	Bacillus amyloliquefaciens
	KJD52549.1	Bacillus amyloliquefaciens
WP_012117447.1	AGZ56135.1	Bacillus amyloliquefaciens CC178
WP_013352088.1	CBI42626.1	Bacillus amyloliquefaciens DSM 7
WP_003154591.1	EYB34992.1	Bacillus amyloliquefaciens EBL11
WP_003154591.1	ERH58976.1	Bacillus amyloliquefaciens EGD-AQ14
WP_003154591.1	AGF27963.1	Bacillus amyloliquefaciens IT-45
WP_003154591.1	AJK65186.1	Bacillus amyloliquefaciens KHG19
WP_003154591.1	AHC41944.1	Bacillus amyloliquefaciens LFB112
WP_013352088.1	AEB63070.1	Bacillus amyloliquefaciens LL3
WP_013352088.1	AEB24172.1	Bacillus amyloliquefaciens TA208
WP_003154591.1	ERK83837.1	Bacillus amyloliquefaciens UASWS BA1
WP_003154591.1	AMQ73862.1	Bacillus amyloliquefaciens UMAF6614
WP_060675396.1	AMQ70902.1	Bacillus amyloliquefaciens UMAF6639
WP_013352088.1	AEK89177.1	Bacillus amyloliquefaciens XH7
WP_014417618.1	AFJ61521.1	Bacillus amyloliquefaciens Y2
WP_003327252.1	AJF84717.1	Bacillus atrophaeus
WP_003327252.1	KXZ14283.1	Bacillus atrophaeus
WP_003327252.1	ARW06508.1	Bacillus atrophaeus
WP_003327252.1	ASS70909.1	Bacillus atrophaeus
WP_003327252.1	ATO29333.1	Bacillus atrophaeus
WP_003327252.1	PRR89830.1	Bacillus atrophaeus
WP_003327252.1	PRR98921.1	Bacillus atrophaeus
WP_003327252.1	PRS09297.1	Bacillus atrophaeus
WP_003327252.1	PSA91979.1	Bacillus atrophaeus
WP_003327252.1	PSA96297.1	Bacillus atrophaeus
WP_061670956.1	KXZ13244.1	Bacillus atrophaeus
WP_003327252.1	ADP31931.1	Bacillus atrophaeus 1942
WP_003327252.1	EIM10362.1	Bacillus atrophaeus C89
WP_003327252.1	AIK46337.1	Bacillus atrophaeus subsp. globigii
WP_003327252.1	AKL84185.1	Bacillus atrophaeus UCMB-5137
WP_060699230.1	KPN13653.1	Bacillus australimaris
WP_041095881.1	KIL74281.1	Bacillus badius
WP_041095881.1	KIL79160.1	Bacillus badius
WP_041095881.1	KZR57975.1	Bacillus badius
WP_063384925.1	KZN99603.1	Bacillus badius
WP_063384925.1	OCS85707.1	Bacillus badius
WP_063384925.1	OVE51938.1	Bacillus badius
WP_090884712.1	SDY11777.1	Bacillus caseinilyticus
WP_007498648.1	KSU73295.1	Bacillus cellulasensis
WP_014112813.1	CUB16731.1	Bacillus cereus
WP_014113628.1	CUB18910.1	Bacillus cereus
WP_063263005.1	KZD55744.1	Bacillus cereus
WP_088361920.1		Bacillus cereus
WP_103746634.1	AUZ26208.1	Bacillus cereus
WP_103747809.1	AUZ25338.1	Bacillus cereus
WP_014098430.1	KGB28125.1	Bacillus coagulans
WP_014098430.1	AKN55313.1	Bacillus coagulans
WP_014098430.1	KXT21372.1	Bacillus coagulans
WP_014098430.1	APB36032.1	Bacillus coagulans
WP_014098430.1	OZV97240.1	Bacillus coagulans
WP_014098430.1	ATW83351.1	Bacillus coagulans
WP_014098430.1	AVD55991.1	Bacillus coagulans
WP_017554077.1		Bacillus coagulans
WP_019721172.1		Bacillus coagulans
WP_026683482.1		Bacillus coagulans
WP_029141633.1	KYC60064.1	Bacillus coagulans
WP_029141633.1	KYC65528.1	Bacillus coagulans
	AJO23182.1	Bacillus coagulans
	KWZ76141.1	Bacillus coagulans
	KYC59077.1	Bacillus coagulans
	KYC69491.1	Bacillus coagulans
	AEH53337.1	Bacillus coagulans 2-6
WP_014098430.1	AEP02421.1	Bacillus coagulans 36D1
WP_029141633.1	AJH77068.1	Bacillus coagulans DSM 1 = ATCC 7050
WP_029141633.1	SHE63951.1	Bacillus coagulans DSM 1 = ATCC 7050
WP_014098430.1	KGT39777.1	Bacillus coagulans P38
WP_058004375.1		Bacillus farraginis
WP_003232378.1	AOL29372.1	Bacillus gibsonii
WP_025729315.1	KHD84242.1	Bacillus ginsengihumi
WP_046132264.1	SCA85453.1	Bacillus glycinifermentans
WP_048353049.1	KMM61834.1	Bacillus glycinifermentans
WP_048353049.1	KRT93480.1	Bacillus glycinifermentans
WP_048353049.1	ATH91237.1	Bacillus glycinifermentans
WP_048355603.1	KRT95465.1	Bacillus glycinifermentans
WP_048405960.1	KMM62840.1	Bacillus glycinifermentans
WP_048406876.1	KMM56485.1	Bacillus glycinifermentans
WP_048406876.1	ATH91561.1	Bacillus glycinifermentans
WP_057957565.1	KRT93985.1	Bacillus glycinifermentans
WP_065894406.1	SCA85723.1	Bacillus glycinifermentans
WP_096891823.1	ATH91779.1	Bacillus glycinifermentans
	AUS92911.1	Bacillus glycinifermentans
WP_053602643.1	ALC80894.1	Bacillus gobiensis
WP_024121230.1	PLR88389.1	Bacillus halotolerans
WP_024121230.1	PLS06819.1	Bacillus halotolerans
WP_024121230.1	PON02256.1	Bacillus halotolerans
WP_024121230.1	PRS04111.1	Bacillus halotolerans
WP_024121230.1	PRS20281.1	Bacillus halotolerans
WP_044156058.1	KUP33618.1	Bacillus halotolerans
WP_044156058.1	PHI49052.1	Bacillus halotolerans
WP_044156058.1	PSA98550.1	Bacillus halotolerans
WP_059352843.1	KUP37171.1	Bacillus halotolerans
WP_105954142.1	PRP51061.1	Bacillus halotolerans
WP_105954142.1	PRP56302.1	Bacillus halotolerans
WP_105954142.1	PRP59434.1	Bacillus halotolerans
WP_105954142.1	PRP64100.1	Bacillus halotolerans
WP_059335874.1	KUP33177.1	Bacillus halotolerans
WP_069486481.1	OEC80218.1	Bacillus halotolerans
WP_020451209.1	OMI24748.1	Bacillus haynesii
WP_076791212.1	OMI27711.1	Bacillus haynesii
WP_014112813.1	OPG91012.1	Bacillus intestinalis
WP_061187376.1	OPG90284.1	Bacillus intestinalis
WP_026692295.1		Bacillus kribbensis
WP_066138208.1		Bacillus lentus
WP_003181328.1	KJH58339.1	Bacillus licheniformis
WP_003181328.1	KYC70023.1	Bacillus licheniformis
WP_003181328.1	KYC75029.1	Bacillus licheniformis
WP_003181328.1	KYC85659.1	Bacillus licheniformis
WP_003181328.1	KYC97501.1	Bacillus licheniformis
WP_003181328.1	AMR10061.1	Bacillus licheniformis
WP_003181328.1	OAG81834.1	Bacillus licheniformis
WP_003181328.1	AOP14738.1	Bacillus licheniformis
WP_003181328.1	SEQ81628.1	Bacillus licheniformis
WP_003181328.1	OIS79946.1	Bacillus licheniformis
WP_003181328.1	OIS87924.1	Bacillus licheniformis
WP_003181328.1	OIS88189.1	Bacillus licheniformis
WP_003181328.1	OJT58261.1	Bacillus licheniformis
WP_003181328.1	OJT68923.1	Bacillus licheniformis
WP_003181328.1	OKA56113.1	Bacillus licheniformis
WP_003181328.1	OLF89695.1	Bacillus licheniformis
WP_003181328.1	OLF98404.1	Bacillus licheniformis
WP_003181328.1	OLG00986.1	Bacillus licheniformis
WP_003181328.1	OLQ50434.1	Bacillus licheniformis
WP_003181328.1	ARC62709.1	Bacillus licheniformis
WP_003181328.1	ARC65822.1	Bacillus licheniformis
WP_003181328.1	ARC72050.1	Bacillus licheniformis
WP_003181328.1	ARC73206.1	Bacillus licheniformis
WP_003181328.1	ARW42343.1	Bacillus licheniformis
WP_003181328.1	ARW53710.1	Bacillus licheniformis
WP_003181328.1	PAC90701.1	Bacillus licheniformis
WP_003181328.1	PAD02382.1	Bacillus licheniformis
WP_003181328.1	PAD52574.1	Bacillus licheniformis
WP_003181328.1	PAD57106.1	Bacillus licheniformis
WP_003181328.1	PAD71900.1	Bacillus licheniformis
WP_003181328.1	PAE38245.1	Bacillus licheniformis
WP_003181328.1	PAE48848.1	Bacillus licheniformis
WP_003181328.1	PAE52494.1	Bacillus licheniformis
WP_003181328.1	PAE53586.1	Bacillus licheniformis
WP_003181328.1	PAE72912.1	Bacillus licheniformis
WP_003181328.1	PAK43281.1	Bacillus licheniformis
WP_003181328.1	PAV34124.1	Bacillus licheniformis
WP_003181328.1	ATI75795.1	Bacillus licheniformis
WP_003181328.1	PLS11444.1	Bacillus licheniformis
WP_003181328.1	AUZ30349.1	Bacillus licheniformis
WP_003181328.1	AVI49262.1	Bacillus licheniformis
WP_003181328.1	PSS54573.1	Bacillus licheniformis
WP_003182174.1	KJE30319.1	Bacillus licheniformis
WP_003182174.1	KJH58820.1	Bacillus licheniformis
WP_003182174.1	KYC68351.1	Bacillus licheniformis
WP_003182174.1	KYC75414.1	Bacillus licheniformis
WP_003182174.1	KYC83632.1	Bacillus licheniformis
WP_003182174.1	KYD01293.1	Bacillus licheniformis
WP_003182174.1	AMR10402.1	Bacillus licheniformis
WP_003182174.1	OAZ64685.1	Bacillus licheniformis
WP_003182174.1	AOP15161.1	Bacillus licheniformis
WP_003182174.1	SEP67636.1	Bacillus licheniformis
WP_003182174.1	OIS75439.1	Bacillus licheniformis
WP_003182174.1	OIS76335.1	Bacillus licheniformis
WP_003182174.1	OIS87707.1	Bacillus licheniformis
WP_003182174.1	OIS88309.1	Bacillus licheniformis
WP_003182174.1	OJT58612.1	Bacillus licheniformis
WP_003182174.1	OJT64847.1	Bacillus licheniformis
WP_003182174.1	OJT68543.1	Bacillus licheniformis
WP_003182174.1	OKA55468.1	Bacillus licheniformis
WP_003182174.1	OKS82354.1	Bacillus licheniformis
WP_003182174.1	OLF86615.1	Bacillus licheniformis
WP_003182174.1	OLF95566.1	Bacillus licheniformis
WP_003182174.1	OLG02473.1	Bacillus licheniformis
WP_003182174.1	OLO18113.1	Bacillus licheniformis
WP_003182174.1	OLQ47270.1	Bacillus licheniformis
WP_003182174.1	ARC58879.1	Bacillus licheniformis
WP_003182174.1	ARC65452.1	Bacillus licheniformis
WP_003182174.1	ARC67995.1	Bacillus licheniformis
WP_003182174.1	ARC73581.1	Bacillus licheniformis
WP_003182174.1	ARW42719.1	Bacillus licheniformis
WP_003182174.1	ARW54086.1	Bacillus licheniformis
WP_003182174.1	PAC93345.1	Bacillus licheniformis
WP_003182174.1	PAD02733.1	Bacillus licheniformis
WP_003182174.1	PAD57486.1	Bacillus licheniformis
WP_003182174.1	PAD77066.1	Bacillus licheniformis
WP_003182174.1	PAE48476.1	Bacillus licheniformis
WP_003182174.1	PAE52137.1	Bacillus licheniformis
WP_003182174.1	PAE55931.1	Bacillus licheniformis
WP_003182174.1	PAE62639.1	Bacillus licheniformis
WP_003182174.1	PAE73926.1	Bacillus licheniformis
WP_003182174.1	PAK38128.1	Bacillus licheniformis
WP_003182174.1	PDH73530.1	Bacillus licheniformis
WP_003182174.1	ATI76143.1	Bacillus licheniformis
WP_003182174.1	PLS12506.1	Bacillus licheniformis
WP_003182174.1	GBC67749.1	Bacillus licheniformis
WP_003182174.1	AUZ30698.1	Bacillus licheniformis
WP_003182174.1	AVI45494.1	Bacillus licheniformis
WP_003182174.1	PSS54922.1	Bacillus licheniformis
WP_003232378.1	ARW31226.1	Bacillus licheniformis
WP_009328420.1	OJT65011.1	Bacillus licheniformis
WP_009328420.1	ARC58678.1	Bacillus licheniformis
WP_009328420.1	PAC91365.1	Bacillus licheniformis
WP_009328420.1	PAV35698.1	Bacillus licheniformis
WP_009328420.1	AVI45303.1	Bacillus licheniformis
WP_009328420.1	AVI49617.1	Bacillus licheniformis
WP_016885994.1	PSS55339.1	Bacillus licheniformis
WP_017474520.1	KJH58648.1	Bacillus licheniformis
WP_017474520.1	AMR10837.1	Bacillus licheniformis
WP_017474520.1	PAD57354.1	Bacillus licheniformis
WP_017474520.1	PAD78281.1	Bacillus licheniformis
WP_020451209.1	KJE31447.1	Bacillus licheniformis
WP_020451209.1	KND08220.1	Bacillus licheniformis
WP_020451209.1	OAZ64320.1	Bacillus licheniformis
WP_020451209.1	OJT65338.1	Bacillus licheniformis
WP_020451209.1	OLF87503.1	Bacillus licheniformis
WP_020451209.1	OLF99694.1	Bacillus licheniformis
WP_020451209.1	OLG06996.1	Bacillus licheniformis
WP_020451209.1	PAE05197.1	Bacillus licheniformis
WP_020451568.1	KND06656.1	Bacillus licheniformis
WP_020451568.1	OLF87906.1	Bacillus licheniformis
WP_020451568.1	PAE05275.1	Bacillus licheniformis
WP_023857607.1	OLG07400.1	Bacillus licheniformis
WP_026579424.1	KND06259.1	Bacillus licheniformis
WP_048349895.1	OIS74494.1	Bacillus licheniformis
WP_048349895.1	OIS74514.1	Bacillus licheniformis
WP_048349895.1	OIS78089.1	Bacillus licheniformis
WP_048349895.1	OIS89087.1	Bacillus licheniformis
WP_048349895.1	OJT57501.1	Bacillus licheniformis
WP_048349895.1	OJT69857.1	Bacillus licheniformis
WP_048349895.1	ARC67785.1	Bacillus licheniformis
WP_048349895.1	PAE55308.1	Bacillus licheniformis
WP_059231482.1	OLG12273.1	Bacillus licheniformis
WP_059260800.1	PAE64442.1	Bacillus licheniformis
WP_059260800.1	PDH70879.1	Bacillus licheniformis
WP_059260800.1	GBC64800.1	Bacillus licheniformis
WP_071583985.1	OIS76100.1	Bacillus licheniformis
WP_075178168.1	OKS82601.1	Bacillus licheniformis
WP_075646816.1	OLQ50103.1	Bacillus licheniformis
WP_075646816.1	PAE74049.1	Bacillus licheniformis
WP_075745790.1	OLQ58054.1	Bacillus licheniformis
WP_075749955.1	OLQ46682.1	Bacillus licheniformis
WP_075754538.1	PAD52819.1	Bacillus licheniformis
WP_080623797.1	ARC67342.1	Bacillus licheniformis
WP_087635042.1	ARW46248.1	Bacillus licheniformis
WP_095324216.1	PAE40410.1	Bacillus licheniformis
WP_095646633.1	PAV33380.1	Bacillus licheniformis
	KYC83453.1	Bacillus licheniformis
	OLF88871.1	Bacillus licheniformis
WP_003181328.1	EQM27980.1	Bacillus licheniformis CG-B52
WP_003182174.1	EQM27745.1	Bacillus licheniformis CG-B52
WP_021837851.1	EQM25231.1	Bacillus licheniformis CG-B52
WP_003181328.1	AAU23176.1	Bacillus licheniformis DSM 13 = ATCC 14580
WP_003181328.1	AAU40534.1	Bacillus licheniformis DSM 13 = ATCC 14580
WP_003182174.1	AAU23537.1	Bacillus licheniformis DSM 13 = ATCC 14580
WP_003182174.1	AAU40898.1	Bacillus licheniformis DSM 13 = ATCC 14580
WP_003182174.1	KUL12980.1	Bacillus licheniformis LMG 17339
WP_059260800.1	KUL12622.1	Bacillus licheniformis LMG 17339
WP_020451209.1	KUL18417.1	Bacillus licheniformis LMG 6934
WP_059231482.1	KUL16720.1	Bacillus licheniformis LMG 6934
WP_020451209.1	KUL14429.1	Bacillus licheniformis LMG 7559
WP_020451568.1	KUL07671.1	Bacillus licheniformis LMG 7559
WP_020451209.1	EWH21541.1	Bacillus licheniformis S 16
WP_043929238.1	EWH19920.1	Bacillus licheniformis S 16
	EWH20018.1	Bacillus licheniformis S 16
WP_003181328.1	AKQ72775.1	Bacillus licheniformis WX-02
WP_003182174.1	AKQ73163.1	Bacillus licheniformis WX-02
WP_010334068.1		Bacillus mojavensis
WP_003232378.1	KON99881.1	Bacillus murimartini
WP_061522063.1	KXZ17986.1	Bacillus nakamurai
WP_061528651.1	KXZ14767.1	Bacillus nakamurai
WP_062104892.1		Bacillus niameyensis
WP_071974948.1	OJH20603.1	Bacillus obstructivus
WP_097156841.1	SNX67010.1	Bacillus oleivorans
WP_071974948.1	OOP65924.1	Bacillus oleronius
WP_020451209.1	KFM89424.1	Bacillus paralicheniformis
WP_020451209.1	AJO17877.1	Bacillus paralicheniformis
WP_020451209.1	KRT90611.1	Bacillus paralicheniformis
WP_020451209.1	OCI05285.1	Bacillus paralicheniformis
WP_020451209.1	OLQ50773.1	Bacillus paralicheniformis
WP_020451209.1	OPF77705.1	Bacillus paralicheniformis
WP_020451209.1	ARA85425.1	Bacillus paralicheniformis
WP_020451209.1	PAC99574.1	Bacillus paralicheniformis
WP_020451209.1	PLC16559.1	Bacillus paralicheniformis
WP_020451209.1	PRS17464.1	Bacillus paralicheniformis
WP_020451568.1	KRT88078.1	Bacillus paralicheniformis
WP_020451568.1	OCI04984.1	Bacillus paralicheniformis
WP_023857607.1	AJO18282.1	Bacillus paralicheniformis
WP_023857607.1	OPF72971.1	Bacillus paralicheniformis
WP_023857607.1	PAC99160.1	Bacillus paralicheniformis
WP_026579660.1	KFM93777.1	Bacillus paralicheniformis
WP_026579660.1	ARA85792.1	Bacillus paralicheniformis
WP_026579660.1	PRS17826.1	Bacillus paralicheniformis
WP_039072734.1	OMI10525.1	Bacillus paralicheniformis
WP_043929238.1	PAC96503.1	Bacillus paralicheniformis
WP_048349895.1	KRT87381.1	Bacillus paralicheniformis
WP_075754538.1	OLQ47119.1	Bacillus paralicheniformis
WP_101560916.1	PLC16960.1	Bacillus paralicheniformis
WP_101561801.1	PLC14017.1	Bacillus paralicheniformis
WP_020451209.1	AGN36040.1	Bacillus paralicheniformis ATCC 9945a
WP_020451568.1	AGN36435.1	Bacillus paralicheniformis ATCC 9945a
WP_003210851.1	KMY19890.1	Bacillus pumilus
WP_003210851.1	SNV00615.1	Bacillus pumilus
WP_003210851.1	PRS12888.1	Bacillus pumilus
WP_003210851.1	PRS34093.1	Bacillus pumilus
WP_007498648.1	AHL71214.1	Bacillus pumilus
WP_007498648.1	KIL26523.1	Bacillus pumilus
WP_007498648.1	AKC65793.1	Bacillus pumilus
WP_007498648.1	AKU32099.1	Bacillus pumilus
WP_007498648.1	BAT48468.1	Bacillus pumilus
WP_007498648.1	AMB89547.1	Bacillus pumilus
WP_007498648.1	AMM88746.1	Bacillus pumilus
WP_007498648.1	APP17348.1	Bacillus pumilus
WP_012009792.1	OUZ06804.1	Bacillus pumilus
WP_012009792.1	AVI40720.1	Bacillus pumilus
WP_017367156.1	ALM29568.1	Bacillus pumilus
WP_017367156.1	ALM46104.1	Bacillus pumilus
WP_017367156.1	ANT56410.1	Bacillus pumilus
WP_017367156.1	ANY97585.1	Bacillus pumilus
WP_024426871.1	KIL18469.1	Bacillus pumilus
WP_024426871.1	KMK71256.1	Bacillus pumilus
WP_024426871.1	CUB19950.1	Bacillus pumilus
WP_025092353.1	KIL20718.1	Bacillus pumilus
WP_034662739.1	KDE52021.1	Bacillus pumilus
WP_034662739.1	KEO48652.1	Bacillus pumilus
WP_034662739.1	AOC56968.1	Bacillus pumilus
WP_044142051.1	KIL12601.1	Bacillus pumilus
WP_044142051.1	AMM97081.1	Bacillus pumilus
WP_044142051.1	OBS87095.1	Bacillus pumilus
WP_044142051.1	PRS30141.1	Bacillus pumilus
WP_044142051.1	PRS64299.1	Bacillus pumilus
WP_047203687.1	KLK98551.1	Bacillus pumilus
WP_048238805.1	KML12341.1	Bacillus pumilus
WP_048238805.1	KML51661.1	Bacillus pumilus
WP_048238805.1	KMN80698.1	Bacillus pumilus
WP_058014107.1	KRU16900.1	Bacillus pumilus
WP_099680381.1	PCK21770.1	Bacillus pumilus
WP_099728736.1	PIK25370.1	Bacillus pumilus
WP_106035815.1	PRS63018.1	Bacillus pumilus
	AVM23617.1	Bacillus pumilus
	KIL10691.1	Bacillus pumilus
	OLP63195.1	Bacillus pumilus
WP_003210851.1	EDW22810.1	Bacillus pumilus ATCC 7061
WP_012009792.1	ABV62004.1	Bacillus pumilus SAFR-032
WP_024426871.1	KKD42202.1	Bacillus safensis
WP_024426871.1	OBW54031.1	Bacillus safensis
WP_024426871.1	ARD55941.1	Bacillus safensis
WP_024426871.1	OUL02563.1	Bacillus safensis
WP_024426871.1	OYN66634.1	Bacillus safensis
WP_024426871.1	PCK12701.1	Bacillus safensis
WP_024426871.1	PGC66287.1	Bacillus safensis
WP_024426871.1	PLT36704.1	Bacillus safensis
WP_024426871.1	PRS24583.1	Bacillus safensis
WP_025092353.1	KEP29864.1	Bacillus safensis
WP_025092353.1	KIZ50435.1	Bacillus safensis
WP_025092353.1	APJ10691.1	Bacillus safensis
WP_041108810.1	APT47022.1	Bacillus safensis
WP_041108810.1	OUE35162.1	Bacillus safensis
WP_041108810.1	PAK36867.1	Bacillus safensis
WP_075611339.1	APT49364.1	Bacillus safensis
WP_075611339.1	APT54359.1	Bacillus safensis
WP_024426871.1	KDE27583.1	Bacillus safensis FO-36b
WP_016936292.1	PIK31298.1	Bacillus siamensis
WP_047475244.1	OAZ59485.1	Bacillus siamensis
WP_047475244.1	PAD65799.1	Bacillus siamensis
WP_060962909.1	AUJ77905.1	Bacillus siamensis
WP_004439798.1	AKP47335.1	Bacillus smithii
WP_004439798.1	EHL72520.1	Bacillus smithii 7_3_47FAA
WP_006636992.1	PAD58882.1	Bacillus sonorensis
WP_006638375.1	ASB89822.1	Bacillus sonorensis
WP_006638375.1	PAD61487.1	Bacillus sonorensis
WP_006640235.1	PAD57746.1	Bacillus sonorensis
WP_029418886.1		Bacillus sonorensis
WP_088272936.1	ASB89422.1	Bacillus sonorensis
	ASB89159.1	Bacillus sonorensis
WP_006636992.1	EME75614.1	Bacillus sonorensis L12
WP_006638375.1	EME74499.1	Bacillus sonorensis L12
WP_006640235.1	EME72537.1	Bacillus sonorensis L12
WP_003181328.1	ASV15112.1	Bacillus sp. 1s-1
WP_003182174.1	ASV15466.1	Bacillus sp. 1s-1
WP_060675396.1	AQP94928.1	Bacillus sp. 275
WP_003154591.1	EIF12970.1	Bacillus sp. 5B6
WP_024121230.1	PAY11433.1	Bacillus sp. 7705b
WP_034662739.1	PAC83311.1	Bacillus sp. 7788
WP_003154591.1	EJD66702.1	Bacillus sp. 916
WP_014663802.1	KIH39768.1	Bacillus sp. A053
WP_040084054.1	KIH38266.1	Bacillus sp. A053
WP_024426871.1	KUR60021.1	Bacillus sp. AM 13(2015)
WP_014417618.1	AJE78426.1	Bacillus sp. BH072
WP_003232378.1	CEJ77010.1	Bacillus sp. BS34A
WP_003218692.1	KFI04587.1	Bacillus sp. BSC154
	KFI04054.1	Bacillus sp. BSC154
WP_003181328.1	EFV72745.1	Bacillus sp. BT1B_CT2
WP_003182174.1	EFV73002.1	Bacillus sp. BT1B_CT2
WP_009328420.1	EFV72388.1	Bacillus sp. BT1B_CT2
WP_014113628.1	SMF12516.1	Bacillus sp. CC120222-01
WP_106041747.1	PRS83038.1	Bacillus sp. CJCL2
WP_003232378.1	KKB93215.1	Bacillus sp. CMAA 1185
WP_020451209.1	ETB69937.1	Bacillus sp. CPSM8
WP_023857607.1	ETB69260.1	Bacillus sp. CPSM8
WP_069840382.1		Bacillus sp. F56
WP_003232378.1	AOL27711.1	Bacillus sp. FJAT-14266
WP_007498648.1	KQL47596.1	Bacillus sp. FJAT-21955
WP_014113628.1	KMY42385.1	Bacillus sp. FJAT-27445
WP_100331204.1		Bacillus sp. FJAT-46582
WP_014663802.1	OIR63036.1	Bacillus sp. FMQ74
WP_071578445.1	OIR60646.1	Bacillus sp. FMQ74
	BBA72080.1	Bacillus sp. FW1
WP_024426871.1	KUF25832.1	Bacillus sp. G1(2015b)
WP_034662739.1	PRS53233.1	Bacillus sp. GBSC66
WP_034662739.1	PRS60772.1	Bacillus sp. GBSW19
WP_034662739.1	PRS78465.1	Bacillus sp. GBSW2
WP_014113628.1	SNY64607.1	Bacillus sp. GL120224-02
WP_038457860.1	OMQ07070.1	Bacillus sp. GZB
WP_003181328.1	APJ26736.1	Bacillus sp. H15-1
WP_041108810.1	OMP28558.1	Bacillus sp. I-2
WP_014662958.1	AFI27142.1	Bacillus sp. JS
WP_014663802.1	AFI28097.1	Bacillus sp. JS
WP_007498648.1	KKK10200.1	Bacillus sp. L_1B0_12
WP_007498648.1	KQU11349.1	Bacillus sp. Leaf49
WP_007498648.1	KMN72187.1	Bacillus sp. LK10
WP_003154591.1	KMN56789.1	Bacillus sp. LK7
WP_047970193.1	KMJ59134.1	Bacillus sp. LL01
WP_034324407.1	PRO40866.1	Bacillus sp. LLTC93
WP_003232378.1	AKE23313.1	Bacillus sp. LM 4-2
WP_034662739.1	PRS54341.1	Bacillus sp. LNXM10
WP_034662739.1	PSB70801.1	Bacillus sp. LNXM12-1
WP_034662739.1	PSB74689.1	Bacillus sp. LNXM12-2
WP_034662739.1	PRS77529.1	Bacillus sp. LNXM65
WP_012117447.1	OXS83414.1	Bacillus sp. LYLB4
WP_003154591.1	ATV22545.1	Bacillus sp. Lzh-5
WP_007498648.1	EIL84975.1	Bacillus sp. M 2-6
WP_101591005.1	PLS19527.1	Bacillus sp. M6-12
WP_014663802.1	AUZ38407.1	Bacillus sp. MBGLi79
WP_103749722.1	AUZ37418.1	Bacillus sp. MBGLi79
WP_014663802.1	POO84090.1	Bacillus sp. MBGLi97
WP_020451209.1	POO83069.1	Bacillus sp. MBGLi97
WP_026579660.1	POO77140.1	Bacillus sp. MBGLi97
WP_103749722.1	POO79576.1	Bacillus sp. MBGLi97
WP_014663802.1	ASB60695.1	Bacillus sp. MD-5
WP_040084054.1	ASB59840.1	Bacillus sp. MD-5
WP_039073793.1		Bacillus sp. MSP13
WP_034662739.1	PRS53834.1	Bacillus sp. MZGC1
WP_047203687.1	PTA84411.1	Bacillus sp. Nf3
WP_007498648.1	SCC02361.1	Bacillus sp. nio-1130
WP_034662739.1	PRS40734.1	Bacillus sp. NMCC4
WP_034662739.1	PRS45386.1	Bacillus sp. NMCC46
WP_106049181.1	PRR92273.1	Bacillus sp. NMCN1
WP_106049181.1	PRR99902.1	Bacillus sp. NMCN6
WP_034662739.1	PRS70515.1	Bacillus sp. NMTD17
WP_024426871.1	KXI33150.1	Bacillus sp. P003
WP_012117447.1	AJC24147.1	Bacillus sp. Pc3
WP_025092353.1	KRE19794.1	Bacillus sp. Root920
WP_007498648.1	SIT83258.1	Bacillus sp. RRD69
WP_007498648.1	SNS12637.1	Bacillus sp. RU27A
WP_014113628.1	POX33387.1	Bacillus sp. Ru63
WP_007498648.1	SFX51582.1	Bacillus sp. ru9509.4
WP_012117447.1	SIR75861.1	Bacillus sp. RUPDJ
WP_060962909.1	AME05484.1	Bacillus sp. SDLI1
WP_003238902.1	PJH94609.1	Bacillus sp. SN1
WP_003232378.1	PKJ60577.1	Bacillus sp. SN32
WP_007498648.1	KRV43147.1	Bacillus sp. TH007
WP_046132264.1	KKB72317.1	Bacillus sp. TH008
WP_046132716.1	KKB72044.1	Bacillus sp. TH008
WP_101569534.1	PLR65558.1	Bacillus sp. UMB0893
WP_077112097.1	ONK22940.1	Bacillus sp. VT-16-64
WP_024426871.1	AIZ59975.1	Bacillus sp. WP8
WP_014663802.1	PAO69730.1	Bacillus sp. X2(2017)
WP_095431371.1	PAO69946.1	Bacillus sp. X2(2017)
WP_095432051.1	PAO68441.1	Bacillus sp. X2(2017)
WP_106041747.1	PRS87787.1	Bacillus sp. YBWC18
WP_014113628.1	AJO58052.1	Bacillus sp. YP1
WP_003154591.1	AVX17627.1	Bacillus sp. ZY-1-1
WP_007498648.1	KML01857.1	Bacillus stratosphericus
WP_007498648.1	KML18119.1	Bacillus stratosphericus
WP_007498648.1	KML50480.1	Bacillus stratosphericus
WP_007498648.1	KML64340.1	Bacillus stratosphericus
WP_007498648.1	KMN34783.1	Bacillus stratosphericus
WP_007498648.1	KOA76391.1	Bacillus stratosphericus
WP_007498648.1	OQP21353.1	Bacillus stratosphericus
WP_025092353.1	PNU23441.1	Bacillus stratosphericus
WP_007498648.1	EMI13587.1	Bacillus stratosphericus LAMA 585
WP_003154591.1	AIU76839.1	Bacillus subtilis
WP_003154591.1	AIW29643.1	Bacillus subtilis
WP_003154591.1	ATU26530.1	Bacillus subtilis
WP_003218692.1	KFK80071.1	Bacillus subtilis
WP_003218692.1	AJW86878.1	Bacillus subtilis
WP_003232378.1	O34857.1	Bacillus subtilis
WP_003232378.1	KDE23321.1	Bacillus subtilis
WP_003232378.1	KFC31931.1	Bacillus subtilis
WP_003232378.1	CEI56604.1	Bacillus subtilis
WP_003232378.1	AIY97039.1	Bacillus subtilis
WP_003232378.1	KIN28772.1	Bacillus subtilis
WP_003232378.1	KIN29982.1	Bacillus subtilis
WP_003232378.1	KIN41780.1	Bacillus subtilis
WP_003232378.1	KIN42231.1	Bacillus subtilis
WP_003232378.1	KIN47946.1	Bacillus subtilis
WP_003232378.1	KIN53813.1	Bacillus subtilis
WP_003232378.1	KIN54842.1	Bacillus subtilis
WP_003232378.1	KIN55859.1	Bacillus subtilis
WP_003232378.1	KIX82676.1	Bacillus subtilis
WP_003232378.1	AKI91879.1	Bacillus subtilis
WP_003232378.1	AKN13557.1	Bacillus subtilis
WP_003232378.1	KMN92367.1	Bacillus subtilis
WP_003232378.1	KNB78370.1	Bacillus subtilis
WP_003232378.1	AMS46982.1	Bacillus subtilis
WP_003232378.1	KZD76482.1	Bacillus subtilis
WP_003232378.1	KZD87138.1	Bacillus subtilis
WP_003232378.1	OAE04746.1	Bacillus subtilis
WP_003232378.1	AOA54062.1	Bacillus subtilis
WP_003232378.1	AOL97245.1	Bacillus subtilis
WP_003232378.1	ODV46026.1	Bacillus subtilis
WP_003232378.1	AOR97909.1	Bacillus subtilis
WP_003232378.1	AOS67653.1	Bacillus subtilis
WP_003232378.1	OJH62504.1	Bacillus subtilis
WP_003232378.1	API41763.1	Bacillus subtilis
WP_003232378.1	API95182.1	Bacillus subtilis
WP_003232378.1	SIQ45358.1	Bacillus subtilis
WP_003232378.1	AQZ90318.1	Bacillus subtilis
WP_003232378.1	ARB36825.1	Bacillus subtilis
WP_003232378.1	ARI88084.1	Bacillus subtilis
WP_003232378.1	ASK23486.1	Bacillus subtilis
WP_003232378.1	ASU99077.1	Bacillus subtilis
WP_003232378.1	ASV04296.1	Bacillus subtilis
WP_003232378.1	PAM79127.1	Bacillus subtilis
WP_003232378.1	ASZ61173.1	Bacillus subtilis
WP_003232378.1	PJM64780.1	Bacillus subtilis
WP_003232378.1	PKF92258.1	Bacillus subtilis
WP_003232378.1	AVL06458.1	Bacillus subtilis
WP_003238902.1	ARV44414.1	Bacillus subtilis
WP_003238902.1	PPA34594.1	Bacillus subtilis
WP_003238902.1	PSI06052.1	Bacillus subtilis
WP_012117447.1	APH35370.1	Bacillus subtilis
WP_013307921.1	KFK78172.1	Bacillus subtilis
WP_013307921.1	AJW86036.1	Bacillus subtilis
WP_013352088.1	AIW33444.1	Bacillus subtilis
WP_013603229.1	CUB58320.1	Bacillus subtilis
WP_013603229.1	CUB20627.1	Bacillus subtilis
WP_013603229.1	API45182.1	Bacillus subtilis
WP_013603229.1	API98492.1	Bacillus subtilis
WP_013603229.1	AVL07049.1	Bacillus subtilis
WP_014112813.1	CUB41969.1	Bacillus subtilis
WP_014113628.1	KIO56042.1	Bacillus subtilis
WP_014113628.1	KIU12417.1	Bacillus subtilis
WP_014113628.1	CUB49802.1	Bacillus subtilis
WP_014113628.1	CUB28181.1	Bacillus subtilis
WP_014113628.1	CUB58483.1	Bacillus subtilis
WP_014113628.1	CUB19165.1	Bacillus subtilis
WP_014113628.1	CUB39800.1	Bacillus subtilis
WP_014113628.1	OAZ71547.1	Bacillus subtilis
WP_014113628.1	AOY07045.1	Bacillus subtilis
WP_014113628.1	SEN32807.1	Bacillus subtilis
WP_014113628.1	OOE21688.1	Bacillus subtilis
WP_014113628.1	ASB99212.1	Bacillus subtilis
WP_014113628.1	ASC84412.1	Bacillus subtilis
WP_014113628.1	OWV37223.1	Bacillus subtilis
WP_014113628.1	PAC86661.1	Bacillus subtilis
WP_014113628.1	PAE59269.1	Bacillus subtilis
WP_014113628.1	PAE68375.1	Bacillus subtilis
WP_014113628.1	PSM01983.1	Bacillus subtilis
WP_014417618.1	KFI16301.1	Bacillus subtilis
WP_014663802.1	KFF56864.1	Bacillus subtilis
WP_014663802.1	OEI74019.1	Bacillus subtilis
WP_014663802.1	OIS58887.1	Bacillus subtilis
WP_014663802.1	OIS70172.1	Bacillus subtilis
WP_014663802.1	OIS71517.1	Bacillus subtilis
WP_014663802.1	AUS13648.1	Bacillus subtilis
WP_014663802.1	PTU28036.1	Bacillus subtilis
WP_019713428.1		Bacillus subtilis
WP_038428901.1	AIX07193.1	Bacillus subtilis
WP_038457860.1	AIW37212.1	Bacillus subtilis
WP_038829587.1		Bacillus subtilis
WP_040084054.1	OEI73139.1	Bacillus subtilis
WP_041334328.1	KIN41384.1	Bacillus subtilis
WP_044426743.1		Bacillus subtilis
WP_061186283.1	KXJ39181.1	Bacillus subtilis
WP_061187376.1	KXJ36163.1	Bacillus subtilis
WP_061187376.1	SCV40689.1	Bacillus subtilis
WP_061187376.1	APH68323.1	Bacillus subtilis
WP_061187376.1	OUL06837.1	Bacillus subtilis
WP_064812995.1	OBA09446.1	Bacillus subtilis
WP_064814801.1	OBA04972.1	Bacillus subtilis
WP_069479491.1	ODV48090.1	Bacillus subtilis
WP_069479491.1	OJH64035.1	Bacillus subtilis
WP_071582109.1	OIS60411.1	Bacillus subtilis
WP_071582109.1	OIS64826.1	Bacillus subtilis
WP_071582109.1	OIS67644.1	Bacillus subtilis
WP_072565806.1	APH67459.1	Bacillus subtilis
WP_087987643.1	OUL03559.1	Bacillus subtilis
WP_087992236.1		Bacillus subtilis
WP_088680021.1	OWV35716.1	Bacillus subtilis
WP_103031636.1	AUS12821.1	Bacillus subtilis
WP_103746634.1	POO75061.1	Bacillus subtilis
WP_103747809.1	POO73781.1	Bacillus subtilis
	APB62404.1	Bacillus subtilis
	SCV39615.1	Bacillus subtilis
	KIU04506.1	Bacillus subtilis
	KJJ41074.1	Bacillus subtilis
	KJJ43075.1	Bacillus subtilis
WP_003232378.1	BAM57646.1	Bacillus subtilis BEST7003
WP_003232378.1	BAM52069.1	Bacillus subtilis BEST7613
WP_014113628.1	ADV96442.1	Bacillus subtilis BSn5
WP_014113628.1	CCU57989.1	Bacillus subtilis E1
WP_003232378.1	AKD34828.1	Bacillus subtilis HJ5
WP_003232378.1	AKC46984.1	Bacillus subtilis KCTC 1028
WP_003232378.1	EME06722.1	Bacillus subtilis MB73/2
WP_003232378.1	GAK78540.1	Bacillus subtilis Miyagi-4
WP_013603229.1	GAK78950.1	Bacillus subtilis Miyagi-4
WP_003232378.1	AHA77442.1	Bacillus subtilis PY79
WP_003232378.1	AFQ57358.1	Bacillus subtilis QB928
WP_003232378.1	EXF52909.1	Bacillus subtilis QH-1
WP_003327252.1	AMR63150.1	Bacillus subtilis subsp. globigii
WP_003238902.1	AMA52116.1	Bacillus subtilis subsp. inaquosorum
WP_003238902.1	ELS60721.1	Bacillus subtilis subsp. inaquosorum KCTC 13429
WP_003232378.1	AMK72063.1	Bacillus subtilis subsp. natto
WP_013603229.1	YP_004243533.1	Bacillus subtilis subsp. natto
WP_013603229.1	BAJ76946.1	Bacillus subtilis subsp. natto
WP_013603229.1	AMK74811.1	Bacillus subtilis subsp. natto
WP_003232378.1	BAI85036.1	Bacillus subtilis subsp. natto BEST195
WP_003327252.1	KFK83781.1	Bacillus subtilis subsp. niger
WP_003218692.1	AJD36093.1	Bacillus subtilis subsp. spizizenii
WP_013307921.1	AJD35240.1	Bacillus subtilis subsp. spizizenii
WP_003218692.1	EFG94113.1	Bacillus subtilis subsp. spizizenii ATCC 6633
	EFG91063.1	Bacillus subtilis subsp. spizizenii ATCC 6633
WP_003218692.1	ADM37511.1	Bacillus subtilis subsp. spizizenii str. W23
WP_013307921.1	ADM36602.1	Bacillus subtilis subsp. spizizenii str. W23
WP_014112813.1	AEP85480.1	Bacillus subtilis subsp. spizizenii TU-B-10
WP_014113628.1	AEP86400.1	Bacillus subtilis subsp. spizizenii TU-B-10
	KFF57828.1	Bacillus subtilis subsp. stercoris
WP_003232378.1	KFH33207.1	Bacillus subtilis subsp. subtilis
WP_003232378.1	KFH34103.1	Bacillus subtilis subsp. subtilis
WP_003232378.1	AJE94109.1	Bacillus subtilis subsp. subtilis
WP_003232378.1	KIL31777.1	Bacillus subtilis subsp. subtilis
WP_003232378.1	ALS82405.1	Bacillus subtilis subsp. subtilis
WP_003232378.1	AMB23858.1	Bacillus subtilis subsp. subtilis
WP_003232378.1	AMR47441.1	Bacillus subtilis subsp. subtilis
WP_003232378.1	ANJ30440.1	Bacillus subtilis subsp. subtilis
WP_003232378.1	ANX08715.1	Bacillus subtilis subsp. subtilis
WP_003232378.1	ANY32069.1	Bacillus subtilis subsp. subtilis
WP_003232378.1	ANY34918.1	Bacillus subtilis subsp. subtilis
WP_003232378.1	ANY37672.1	Bacillus subtilis subsp. subtilis
WP_003232378.1	AOA10738.1	Bacillus subtilis subsp. subtilis
WP_003232378.1	AOT47705.1	Bacillus subtilis subsp. subtilis
WP_003232378.1	AOT51902.1	Bacillus subtilis subsp. subtilis
WP_003232378.1	OTQ89345.1	Bacillus subtilis subsp. subtilis
WP_003232378.1	ARV98459.1	Bacillus subtilis subsp. subtilis
WP_003232378.1	ARW02534.1	Bacillus subtilis subsp. subtilis
WP_003232378.1	ASB56940.1	Bacillus subtilis subsp. subtilis
WP_003232378.1	ASB69520.1	Bacillus subtilis subsp. subtilis
WP_003232378.1	ASB93004.1	Bacillus subtilis subsp. subtilis
WP_003232378.1	PLV34146.1	Bacillus subtilis subsp. subtilis
WP_003232378.1	PLV35466.1	Bacillus subtilis subsp. subtilis
WP_003232378.1	POD86784.1	Bacillus subtilis subsp. subtilis
WP_003232378.1	PRS92603.1	Bacillus subtilis subsp. subtilis
WP_003232378.1	PRS95728.1	Bacillus subtilis subsp. subtilis
WP_013603229.1	ASB72339.1	Bacillus subtilis subsp. subtilis
WP_014113628.1	OAY88566.1	Bacillus subtilis subsp. subtilis
WP_014113628.1	OTQ83067.1	Bacillus subtilis subsp. subtilis
	OTQ84197.1	Bacillus subtilis subsp. subtilis
WP_003232378.1	AGG60793.1	Bacillus subtilis subsp. subtilis 6051-HGW
WP_003232378.1	NP_389307.1	Bacillus subtilis subsp. subtilis str. 168
WP_003232378.1	CAB13297.1	Bacillus subtilis subsp. subtilis str. 168
WP_003232378.1	AIY92729.1	Bacillus subtilis subsp. subtilis str. 168
WP_003232378.1	AQR81402.1	Bacillus subtilis subsp. subtilis str. 168
WP_003232378.1	AQR85616.1	Bacillus subtilis subsp. subtilis str. 168
WP_003232378.1	AIC44069.1	Bacillus subtilis subsp. subtilis str. AG1839
WP_003232378.1	AGI28718.1	Bacillus subtilis subsp. subtilis str. BAB-1
WP_003232378.1	AGA22976.1	Bacillus subtilis subsp. subtilis str. BSP1
WP_003232378.1	AIC39837.1	Bacillus subtilis subsp. subtilis str. JH642 substr. AG174
WP_003232378.1	AIC97968.1	Bacillus subtilis subsp. subtilis str. OH 131.1
WP_014113628.1	AEP90569.1	Bacillus subtilis subsp. subtilis str. RO-NN-1
WP_003232378.1	EHA29762.1	Bacillus subtilis subsp. subtilis str. SC-8
WP_003232378.1	AII35432.1	Bacillus subtilis TO-A
WP_003232378.1	AGE63275.1	Bacillus subtilis XF-1
WP_076762213.1	OMI05179.1	Bacillus swezeyi
WP_076762213.1	OMI28672.1	Bacillus swezeyi
WP_076764268.1	OMH99321.1	Bacillus swezeyi
WP_076764268.1	OMI24524.1	Bacillus swezeyi
WP_003232378.1	KOS72245.1	Bacillus tequilensis
WP_024716235.1		Bacillus tequilensis
WP_003154591.1	ARM27610.1	Bacillus vallismortis
WP_003327252.1	KYD04906.1	Bacillus vallismortis
WP_100741533.1	PJY98855.1	Bacillus vallismortis
WP_003154591.1	AIU81550.1	Bacillus velezensis
WP_003154591.1	KJR70034.1	Bacillus velezensis
WP_003154591.1	AKF30293.1	Bacillus velezensis
WP_003154591.1	AKL76010.1	Bacillus velezensis
WP_003154591.1	KOC25601.1	Bacillus velezensis
WP_003154591.1	KOC28169.1	Bacillus velezensis
WP_003154591.1	KRQ92156.1	Bacillus velezensis
WP_003154591.1	KRT34017.1	Bacillus velezensis
WP_003154591.1	KTF56303.1	Bacillus velezensis
WP_003154591.1	CUX93261.1	Bacillus velezensis
WP_003154591.1	ANB83550.1	Bacillus velezensis
WP_003154591.1	ANF36343.1	Bacillus velezensis
WP_003154591.1	OBR34730.1	Bacillus velezensis
WP_003154591.1	ANS38136.1	Bacillus velezensis
WP_003154591.1	OCB94786.1	Bacillus velezensis
WP_003154591.1	ANU29895.1	Bacillus velezensis
WP_003154591.1	OCJ73028.1	Bacillus velezensis
WP_003154591.1	ODB73220.1	Bacillus velezensis
WP_003154591.1	ODS07127.1	Bacillus velezensis
WP_003154591.1	SDI85624.1	Bacillus velezensis
WP_003154591.1	APA02476.1	Bacillus velezensis
WP_003154591.1	AQZ73601.1	Bacillus velezensis
WP_003154591.1	ARB33071.1	Bacillus velezensis
WP_003154591.1	OQV37427.1	Bacillus velezensis
WP_003154591.1	OQV54307.1	Bacillus velezensis
WP_003154591.1	ARJ74766.1	Bacillus velezensis
WP_003154591.1	ARN87674.1	Bacillus velezensis
WP_003154591.1	ARZ57777.1	Bacillus velezensis
WP_003154591.1	ASB52876.1	Bacillus velezensis
WP_003154591.1	ASB65120.1	Bacillus velezensis
WP_003154591.1	OWP57985.1	Bacillus velezensis
WP_003154591.1	ASF54927.1	Bacillus velezensis
WP_003154591.1	ASK58190.1	Bacillus velezensis
WP_003154591.1	ASS61280.1	Bacillus velezensis
WP_003154591.1	OYD11909.1	Bacillus velezensis
WP_003154591.1	PAB05572.1	Bacillus velezensis
WP_003154591.1	PAD06235.1	Bacillus velezensis
WP_003154591.1	PAE36013.1	Bacillus velezensis
WP_003154591.1	PAE77465.1	Bacillus velezensis
WP_003154591.1	PAF01909.1	Bacillus velezensis
WP_003154591.1	ASZ03292.1	Bacillus velezensis
WP_003154591.1	ATC52736.1	Bacillus velezensis
WP_003154591.1	ATD76546.1	Bacillus velezensis
WP_003154591.1	PII42426.1	Bacillus velezensis
WP_003154591.1	ATV01082.1	Bacillus velezensis
WP_003154591.1	PJN83148.1	Bacillus velezensis
WP_003154591.1	PKF83064.1	Bacillus velezensis
WP_003154591.1	AUS16470.1	Bacillus velezensis
WP_003154591.1	POI17012.1	Bacillus velezensis
WP_003154591.1	POR16583.1	Bacillus velezensis
WP_003154591.1	AVB11077.1	Bacillus velezensis
WP_003154591.1	PQB11577.1	Bacillus velezensis
WP_003154591.1	AVM08888.1	Bacillus velezensis
WP_003154591.1	PRT00661.1	Bacillus velezensis
WP_003154591.1	AVV93739.1	Bacillus velezensis
WP_012117447.1	KIR05346.1	Bacillus velezensis
WP_012117447.1	KSW06186.1	Bacillus velezensis
WP_012117447.1	OAL88827.1	Bacillus velezensis
WP_012117447.1	OAL92187.1	Bacillus velezensis
WP_012117447.1	ODB63284.1	Bacillus velezensis
WP_012117447.1	ODB71242.1	Bacillus velezensis
WP_012117447.1	OOI03437.1	Bacillus velezensis
WP_012117447.1	OQC80758.1	Bacillus velezensis
WP_012117447.1	ASP26005.1	Bacillus velezensis
WP_012117447.1	PAC79663.1	Bacillus velezensis
WP_012117447.1	PAK28798.1	Bacillus velezensis
WP_012117447.1	ATL39315.1	Bacillus velezensis
WP_012117447.1	ATO10771.1	Bacillus velezensis
WP_012117447.1	PHQ07714.1	Bacillus velezensis
WP_012117447.1	BBA75994.1	Bacillus velezensis
WP_012117447.1	PRS84586.1	Bacillus velezensis
WP_012117447.1	AWD87305.1	Bacillus velezensis
WP_014417618.1	KOC83039.1	Bacillus velezensis
WP_014417618.1	KSV98532.1	Bacillus velezensis
WP_014417618.1	KSW00293.1	Bacillus velezensis
WP_014417618.1	AUG35510.1	Bacillus velezensis
WP_038457860.1	AKF76896.1	Bacillus velezensis
WP_038457860.1	AWD12539.1	Bacillus velezensis
WP_043859101.1	AVB12143.1	Bacillus velezensis
WP_059367090.1	KUP42818.1	Bacillus velezensis
WP_060675396.1	ANB46161.1	Bacillus velezensis
WP_060675396.1	AVI28203.1	Bacillus velezensis
WP_069473385.1	AOO61359.1	Bacillus velezensis
WP_070081746.1	AOU00789.1	Bacillus velezensis
WP_071391900.1		Bacillus velezensis
WP_073982263.1	AVI31019.1	Bacillus velezensis
WP_077722143.1	AQS43750.1	Bacillus velezensis
WP_082997942.1	OQV50350.1	Bacillus velezensis
WP_082997942.1	OQV56298.1	Bacillus velezensis
WP_082997942.1	OQV62852.1	Bacillus velezensis
WP_082997942.1	OQV63777.1	Bacillus velezensis
WP_100261752.1	ATY28055.1	Bacillus velezensis
WP_101562971.1	AUJ62159.1	Bacillus velezensis
WP_012117447.1	AFZ90481.1	Bacillus velezensis AS43.3
WP_003154591.1	CCF04908.1	Bacillus velezensis CAU B946
WP_012117447.1	ABS73763.1	Bacillus velezensis FZB42
WP_003154591.1	EKE47116.1	Bacillus velezensis M27
WP_003154591.1	CDH96137.1	Bacillus velezensis NAU-B3
WP_003154591.1	AKD29594.1	Bacillus velezensis NJN-6
WP_038457860.1	AHZ15382.1	Bacillus velezensis SQR9
WP_012117447.1	AHK48958.1	Bacillus velezensis TrigoCor1448
WP_003154591.1	CDG29351.1	Bacillus velezensis UCMB5033
WP_012117447.1	CCP21383.1	Bacillus velezensis UCMB5036
WP_003154591.1	CDG25656.1	Bacillus velezensis UCMB5113
WP_014417618.1	CCG49357.1	Bacillus velezensis YAU B9601-Y2
WP_053104098.1	OCA81983.1	Bacillus wudalianchiensis
WP_008356936.1	EKF36208.1	Bacillus xiamenensis
WP_008356936.1	AOZ87470.1	Bacillus xiamenensis
WP_034324407.1	KEP25243.1	Bacillus zhangzhouensis
WP_075398440.1	OLN22483.1	Domibacillus antri
WP_045850711.1	SIQ32701.1	Domibacillus enclensis
WP_045850711.1	OXS79147.1	Domibacillus enclensis
WP_052698364.1	SIP93580.1	Domibacillus enclensis
WP_052698364.1	OXS80096.1	Domibacillus enclensis
WP_076767257.1	OMP66075.1	Domibacillus epiphyticus
WP_046174521.1		Domibacillus indicus
WP_069937712.1	OES45715.1	Domibacillus iocasae
WP_073711360.1	OKL36636.1	Domibacillus mangrovi
WP_050184279.1		Domibacillus robiginosus
WP_052728642.1		Domibacillus tundrae
WP_051291593.1		Fictibacillus gelatini
WP_052474071.1	KIL48815.1	Jeotgalibacillus alimentarius
WP_039809198.1	AJD91185.1	Jeotgalibacillus malaysiensis
WP_014112813.1	KOO42404.1	Jeotgalibacillus marinus
WP_014113628.1	KOO44888.1	Jeotgalibacillus marinus
WP_003154591.1	SLB41389.1	Mycobacterium abscessus subsp. massiliense
WP_052717181.1	KKB35422.1	Quasibacillus thermotolerans
WP_052717181.1	KKB39024.1	Quasibacillus thermotolerans
WP_003154591.1	COC39988.1	Streptococcus pneumoniae
WP_003232378.1	COM86289.1	Streptococcus pneumoniae
WP_003232378.1	CJS33599.1	Streptococcus pneumoniae
WP_007498648.1	CVM76913.1	Streptococcus pneumoniae

## Sheet: Nonredundant sequences
ID	Identities	Positives	Gaps
WP_071391900.1	1	1	0
WP_069473385.1	1	1	0
WP_014417618.1	1	1	0
WP_101562971.1	1	1	0
WP_060962909.1	1	1	0
WP_060675396.1	1	1	0
WP_003154591.1	1	1	0
WP_082997942.1	1	1	0
WP_016936292.1	1	1	0
WP_047475244.1	1	1	0
WP_059367090.1	1	1	0
WP_012117447.1	1	1	0
WP_038457860.1	1	1	0
WP_014113628.1	1	1	0
WP_003232378.1	1	1	0
WP_039073793.1	1	1	0
WP_075745790.1	1	1	0
WP_003238902.1	1	1	0
WP_010334068.1	1	1	0
WP_003218692.1	1	1	0
WP_064812995.1	1	1	0
WP_061187376.1	1	1	0
KJJ43075.1	1	1	0
WP_038428901.1	1	1	0
WP_038829587.1	1	1	0
WP_087992236.1	1	1	0
WP_070081746.1	1	1	0
WP_077722143.1	1	1	0
WP_061522063.1	1	1	0
WP_100261752.1	1	1	0
WP_103746634.1	1	1	0
WP_100741533.1	1	1	0
WP_013352088.1	1	1	0
WP_061528651.1	1	1	0
WP_024716235.1	1	1	0
WP_024121230.1	0.99	1	0
WP_003327252.1	0.99	0.99	0
WP_053602643.1	0.99	1	0
WP_069486481.1	0.99	1	0
WP_059352843.1	0.99	1	0
WP_059335874.1	0.99	1	0
WP_044156058.1	0.99	1	0
WP_014663802.1	0.99	1	0
WP_105954142.1	0.99	1	0
WP_003181328.1	0.97	0.99	0
WP_020451209.1	0.97	0.99	0
WP_076762213.1	0.97	0.99	0
WP_059260800.1	0.97	0.99	0
WP_026586778.1	0.97	0.99	0
WP_071583985.1	0.97	0.99	0
WP_075178168.1	0.97	0.99	0
WP_007498648.1	0.96	1	0
OLP63195.1	0.96	1	0
WP_044142051.1	0.96	1	0
WP_099728736.1	0.96	1	0
WP_075611339.1	0.96	1	0
WP_003210851.1	0.96	1	0
WP_099680381.1	0.96	1	0
WP_048353049.1	0.96	0.99	0
WP_006638375.1	0.96	0.99	0
KIL10691.1	0.96	1	0
WP_060699230.1	0.96	1	0
WP_017367156.1	0.96	1	0
WP_058014107.1	0.96	1	0
WP_025092353.1	0.96	1	0
WP_047203687.1	0.96	1	0
WP_024426871.1	0.96	1	0
WP_106035815.1	0.96	1	0
WP_106041747.1	0.96	1	0
WP_012009792.1	0.96	1	0
WP_046132264.1	0.96	0.99	0
WP_041108810.1	0.96	1	0
WP_008356936.1	0.96	1	0
WP_048238805.1	0.96	1	0
WP_106049181.1	0.96	1	0
AVM23617.1	0.96	1	0
WP_034662739.1	0.96	1	0
WP_034324407.1	0.96	1	0
WP_079920062.1	0.96	1	0
WP_048405960.1	0.7	0.8	0
WP_048355603.1	0.7	0.8	0
WP_096891823.1	0.7	0.8	0
WP_088272936.1	0.65	0.8	0
EFG91063.1/SCV39615.1	0.63	0.88	0
WP_006640235.1	0.62	0.79	0
WP_041334328.1	0.61	0.8	0
WP_069479491.1	0.59	0.8	0
WP_019713428.1	0.59	0.79	-0.03
APB62404.1	0.59	0.8	0
WP_014112813.1	0.59	0.81	-0.03
WP_072565806.1	0.59	0.81	-0.03
WP_061186283.1	0.59	0.81	-0.03
WP_065894406.1	0.58	0.75	0
WP_057957565.1	0.58	0.75	0
WP_048406876.1	0.58	0.75	0
WP_006636992.1	0.58	0.77	0
WP_029418886.1	0.58	0.77	0
ASB89159.1	0.58	0.77	0
WP_046132716.1	0.58	0.75	0
WP_087635042.1	0.58	0.74	0
AUS92911.1	0.58	0.75	0
WP_103747809.1	0.58	0.77	0
KJJ41074.1	0.57	0.77	0
WP_088680021.1	0.57	0.79	-0.03
WP_075749955.1	0.57	0.77	0
WP_064814801.1	0.57	0.77	0
WP_044426743.1	0.57	0.81	-0.03
WP_013307921.1	0.57	0.81	-0.03
KFI04054.1	0.57	0.81	-0.03
WP_087987643.1	0.57	0.81	-0.03
EWH20018.1	0.56	0.71	0
WP_080623797.1	0.56	0.76	0
WP_076791212.1	0.56	0.69	0
WP_101561801.1	0.56	0.74	0
KFF57828.1	0.55	0.77	-0.03
WP_069840382.1	0.55	0.78	-0.03
WP_103749722.1	0.55	0.77	-0.03
WP_014662958.1	0.55	0.78	-0.03
WP_040084054.1	0.55	0.78	-0.03
WP_071582109.1	0.55	0.78	-0.03
WP_103031636.1	0.55	0.78	-0.03
WP_071578445.1	0.55	0.78	-0.03
WP_016885994.1	0.55	0.76	0
WP_095324216.1	0.55	0.69	0
BBA72080.1	0.54	0.77	-0.03
WP_095646633.1	0.54	0.68	0
WP_003182174.1	0.54	0.68	0
WP_090884712.1	0.54	0.76	0
WP_066263195.1	0.54	0.76	0
WP_051291593.1	0.54	0.74	0
WP_095432051.1	0.54	0.75	-0.03
WP_075754538.1	0.54	0.68	0
WP_009328420.1	0.53	0.76	0
WP_043929238.1	0.53	0.76	0
WP_101560916.1	0.53	0.69	0
WP_026579660.1	0.53	0.69	0
WP_021837851.1	0.53	0.74	0
WP_048349895.1	0.53	0.73	0
WP_017474520.1	0.53	0.73	0
WP_039072734.1	0.53	0.68	0
WP_023857607.1	0.53	0.68	0
KJD52549.1	0.53	0.68	0
WP_059231482.1	0.53	0.7	0
WP_020451568.1	0.53	0.68	0
WP_026579424.1	0.53	0.76	0
KYC83453.1	0.52	0.73	0
WP_026587210.1	0.52	0.71	0
OLF88871.1	0.52	0.77	0
WP_065521540.1	0.51	0.74	0
KIU04506.1	0.51	0.77	0
WP_076764268.1	0.51	0.71	0
WP_101591005.1	0.51	0.76	0
WP_075646816.1	0.5	0.71	0
WP_026692295.1	0.49	0.68	0
WP_053104098.1	0.49	0.63	0
WP_043859101.1	0.49	0.74	0
WP_047970193.1	0.48	0.63	0
AEH53337.1	0.48	0.75	0
WP_100331204.1	0.48	0.67	0
WP_029141633.1	0.48	0.75	0
WP_025729315.1	0.48	0.69	0
WP_097156841.1	0.48	0.69	0
WP_088361920.1	0.48	0.68	0
WP_063384925.1	0.48	0.62	0
WP_052717181.1	0.48	0.63	0
WP_041095881.1	0.48	0.62	0
WP_017554077.1	0.48	0.75	0
WP_071974948.1	0.47	0.72	0
WP_058004375.1	0.47	0.72	0
WP_073982263.1	0.47	0.72	0
WP_101569534.1	0.46	0.62	0
WP_019721172.1	0.46	0.73	0
WP_095480141.1	0.46	0.62	0
WP_052728642.1	0.46	0.63	0
WP_094836106.1	0.46	0.62	0
WP_052698364.1	0.46	0.63	0
AJO23182.1	0.45	0.74	0
WP_014098430.1	0.45	0.74	0
WP_026683482.1	0.45	0.74	0
KWZ76141.1/KYC59077.1/KYC69491.1	0.45	0.74	0
WP_050184279.1	0.45	0.66	0
KDN91213.1	0.45	0.7	0
WP_063263005.1	0.44	0.63	-0.04
WP_073711360.1	0.44	0.61	0
WP_069937712.1	0.44	0.62	0
WP_075398440.1	0.44	0.61	0
WP_076767257.1	0.44	0.6	0
WP_013603229.1	0.43	0.66	0
WP_095431371.1	0.43	0.66	0
WP_077112097.1	0.43	0.65	0
WP_062104892.1	0.43	0.6	0
WP_061670956.1	0.42	0.68	0
WP_046174521.1	0.41	0.64	0
WP_066138208.1	0.41	0.6	0
WP_004439798.1	0.41	0.65	0
WP_018662212.1	0.41	0.66	0
WP_052474071.1	0.39	0.67	0
WP_039809198.1	0.37	0.67	0
WP_045850711.1	0.36	0.6	0
KIU09865.1	0.34	0.66	0
OTQ84197.1	0.33	0.59	0
