# Supplementary material for: How bacterial xenogeneic silencer rok distinguishes foreign from self DNA in its resident genome
Source: Nucleic Acids Res. 2018 Sep 25;46(19):10514–29. doi: 10.1093/nar/gky836 (PMC6212790; doi:10.1093/nar/gky836)
Supplement: Supplementary Data [file gky836_supplemental_files.zip › S3 Dataset. Occurrence frequencies of each 5-bp sequence in some Bacillus genomes and Rok binding regions of B. subtilis.xlsx]

## Sheet: sheet1
A/T	Sequence	Median 8-mer E-score	Occurance Frequency in B. subtilis genome (ppm)	Occurance Frequency in Rok Binding Regions (ppm)	Enrichment Fold		Occurance Frequency in B. amyloliquefaciens (ppm)	Occurance Frequency in B. coagulans genome (ppm)	Occurance Frequency in B. anthracis genome (ppm)	Occurance Frequency in B. thuringiensis genome (ppm)
2	CCTAG	-0.05973	288.926	366.162	1.26732		148.988	146.718	422.207	426.913
2	CTAGC	0.0332183	357.007	467.172	1.30858		176.373	208.198	809.406	816.009
3	ACTAG	0.177201	366.733	896.465	2.44446		188.182	191.268	1054.08	1057.22
3	CTAGA	0.0723047	462.33	1022.73	2.21212		208.532	214.732	977.561	989.483
2	CGTAG	0.00804081	485.577	176.768	0.364037		538.415	420.553	671.858	676.213
3	ACTAC	0.218086	487.949	669.192	1.37144		427.868	465.697	1490.83	1494.48
2	CTACC	0.163079	500.047	580.808	1.16151		449.224	588.655	861.631	885.06
2	CCCTA	-0.154528	504.079	719.697	1.42775		375.107	428.869	736.71	750.156
1	CCCAC	-0.20264	508.112	176.768	0.347891		522.084	670.034	565.111	571.789
2	CCTAC	0.00847885	512.856	580.808	1.1325		419.828	469.855	900.849	925.888
1	CCACG	-0.157255	545.592	164.141	0.30085		692.428	953.669	551.911	545.825
0	CCCCC	-0.372356	560.536	656.566	1.17132		667.052	1068.91	421.442	425.408
1	ACCCC	-0.303621	570.262	505.051	0.885646		652.982	931.988	472.52	494.083
3	GACTA	0.0698258	575.481	858.586	1.49195		495.704	425.899	781.475	789.291
3	ACCTA	0.119466	578.09	972.222	1.68178		404.754	386.101	1166.38	1190.8
1	GACCC	-0.256278	583.309	227.273	0.389627		727.351	768.341	268.973	280.909
3	CACTA	0.0928855	597.067	1148.99	1.92439		413.798	402.436	1296.46	1287.33
3	CTAAC	0.0577622	626.482	1325.76	2.1162		454.5	377.191	1387.72	1385.16
1	GGACC	-0.219493	630.514	151.515	0.240304		676.097	961.094	477.876	503.303
4	TACTA	0.312218	639.528	2613.64	4.08682		480.629	467.479	2489.24	2510.49
2	ACCAC	-0.0169059	641.663	404.04	0.629677		578.363	885.656	1131.56	1097.29
3	AGTAG	0.198941	659.217	1098.48	1.66635		458.269	507.871	2072.2	2091.1
1	CCACC	-0.181099	665.148	176.768	0.265757		697.955	1257.5	1099.23	1097.67
1	CGACC	-0.169799	667.757	101.01	0.151268		987.89	1166.02	357.546	356.169
2	GGGTA	-0.0464472	673.924	606.061	0.899301		661.776	901.991	699.789	721.933
0	GGCCC	-0.309387	680.566	164.141	0.241184		885.132	1311.26	228.034	224.464
2	ACTCG	-0.0292052	691.478	441.919	0.639093		726.346	724.088	815.145	813.186
2	GGTAC	0.0306431	701.204	719.697	1.02637		679.363	934.067	1118.74	1129.47
2	GACTC	-0.138929	712.116	656.566	0.921993		736.647	444.016	506.572	507.066
1	CCTCG	-0.193666	723.739	315.657	0.436147		798.201	861.302	356.781	355.793
3	CTAAG	-0.0378774	735.126	845.96	1.15077		526.356	395.011	885.736	888.823
3	GTCTA	0.00241635	745.089	909.091	1.22011		606.251	468.667	840.779	834.635
1	CGACG	-0.108837	752.205	101.01	0.134285		1385.11	906.743	452.242	465.108
2	GCTAC	0.0837161	756.475	492.424	0.650946		628.109	634.394	1358.64	1360.52
2	GCCTA	-0.0821875	757.424	505.051	0.6668		586.403	567.271	534.694	544.696
2	CCAAC	-0.0930414	767.149	845.96	1.10273		531.632	986.339	1353.47	1349.98
1	CCAGG	-0.205392	772.843	252.525	0.326749		638.159	1556.28	583.667	579.692
3	AGTAC	0.147371	773.554	1111.11	1.43637		670.569	751.709	1605.61	1627.13
1	GGGAC	-0.242489	783.754	315.657	0.402749		909.754	1130.09	498.346	494.459
4	AACTA	0.312564	792.057	2702.02	3.4114		579.871	587.17	2251.07	2251.03
2	ACCCA	-0.0391787	796.09	643.939	0.808878		673.836	759.134	775.354	765.772
0	GCCCC	-0.334851	797.75	353.535	0.443166		1024.82	1525.69	424.311	424.844
4	ACTAA	0.166678	808.662	2651.52	3.27889		570.072	493.615	2094.97	2104.09
2	CGCTA	0.0777871	811.983	454.545	0.559797		695.694	590.734	1169.82	1189.49
2	CTCGA	-0.046752	812.932	416.667	0.512548		790.664	1067.42	514.033	516.473
2	ACCCT	-0.15476	823.844	845.96	1.02684		744.938	825.068	671.093	685.808
1	CCCCA	-0.30578	829.537	681.818	0.821926		705.492	1044.55	773.058	775.933
1	GCCAC	-0.164428	844.956	202.02	0.23909		842.42	1227.21	605.093	609.231
3	GAGTA	0.0628242	849.7	1704.55	2.00606		750.465	602.02	1412.78	1426.56
3	TAGGA	0.0264351	850.649	1704.55	2.00382		634.139	497.476	1418.9	1432.39
0	CCCCG	-0.300371	851.598	126.263	0.148266		1333.1	2046.93	285.234	292.762
2	AGTGG	-0.0646402	853.495	505.051	0.591744		713.03	1140.48	1235.63	1238.22
3	TAGCA	0.122288	856.579	1717.17	2.00469		494.699	574.993	2064.74	2051.03
2	ACGTG	-0.0238646	856.579	277.778	0.324287		918.296	746.66	1116.64	1108.58
1	GCGAC	-0.13985	858.714	176.768	0.205852		1178.33	1069.8	534.12	540.933
2	GTCGA	-0.045257	859.426	416.667	0.48482		1018.04	1190.68	517.859	509.7
2	AGTCC	-0.130731	865.356	593.434	0.685769		965.027	812	664.78	657.21
1	AGGGG	-0.32411	866.305	1047.98	1.20971		894.93	1318.09	818.206	836.517
1	ACGCG	-0.0803773	866.305	265.152	0.306072		1202.7	1065.34	554.78	540.18
2	AGTCG	-0.0652985	867.491	290.404	0.334763		954.977	927.533	712.606	710.832
1	CACCC	-0.191607	871.286	454.545	0.521695		989.649	1181.17	543.685	548.082
3	GTAGA	0.200775	873.658	1275.25	1.45967		655.244	621.92	1918.2	1918.95
1	CCCAG	-0.230418	875.319	404.04	0.461592		753.48	985.448	546.554	546.577
3	CCTAA	-0.0568465	888.129	1452.02	1.63492		657.002	507.574	1384.66	1396.83
1	CCCTC	-0.289984	892.873	707.071	0.791905		861.263	846.749	650.05	652.318
2	AGGTC	-0.136638	893.11	378.788	0.424122		914.527	740.423	555.354	577.057
2	CGTAC	0.0425837	893.347	315.657	0.353341		1119.04	981.29	1215.16	1214.89
1	CGCAC	-0.129666	898.566	252.525	0.281031		1082.86	1171.67	626.519	619.015
4	AGTTA	0.188897	915.171	2765.15	3.02146		714.537	623.999	2490.77	2483.02
2	GGCTA	-0.0812361	915.171	719.697	0.786407		798.704	814.079	701.319	720.428
2	ACTCC	-0.123654	915.408	1275.25	1.3931		904.729	817.049	972.396	1000.02
3	GTAAC	0.100482	918.729	1161.62	1.26437		874.831	913.574	2136.1	2132.5
3	CTCTA	-0.0193593	923.948	1515.15	1.63987		643.686	504.01	1448.55	1478.67
3	AGGTA	0.147864	931.064	1565.66	1.68158		761.017	695.576	1619.77	1646.13
1	CTCGC	-0.154285	938.892	277.778	0.295857		1020.8	997.625	581.563	577.998
4	ACTAT	0.21886	940.79	3131.31	3.32839		783.88	732.404	2178.37	2182.36
2	CACAC	-0.0479683	949.33	542.929	0.571908		840.159	731.216	703.041	697.474
2	CTCAC	-0.0883425	950.753	542.929	0.571052		904.477	590.437	814.379	803.214
3	ACGTA	0.0939831	952.651	858.586	0.90126		1054.47	767.747	2022.84	1993.27
4	ACTTA	0.131134	957.395	2575.76	2.69038		841.918	760.619	2426.49	2417.36
3	AGCTA	0.118639	957.395	1161.62	1.21331		595.448	501.931	1827.14	1800.79
2	ACGAC	-0.0288741	963.325	328.283	0.340781		1260.24	1029.4	957.857	953.358
1	CACGG	-0.126386	971.865	214.646	0.22086		1513.74	1590.44	507.146	501.421
3	ACTCT	-0.0301788	973.051	1515.15	1.55711		800.965	565.489	1374.33	1396.26
2	ACACG	-0.0220573	976.372	416.667	0.42675		1103.96	927.83	842.884	840.844
3	TACCA	0.198591	980.879	1628.79	1.66054		794.684	1140.78	2164.41	2132.87
3	CTACA	0.168387	986.098	1161.62	1.17799		685.142	674.786	2062.83	2047.45
1	CGCGA	-0.0525726	986.098	176.768	0.17926		1344.41	1305.02	544.067	545.825
3	AGACT	-0.0474001	986.572	1186.87	1.20302		968.796	662.312	859.527	859.66
2	ACGTC	-0.065655	986.572	227.273	0.230366		1316.01	710.723	817.249	811.305
3	ATAGG	0.0659284	1000.33	1540.4	1.53989		774.584	755.57	1148.97	1168.41
2	CCACA	-0.0626754	1000.33	580.808	0.580616		858.751	1222.46	871.579	855.708
2	CACTC	-0.0994989	1002.7	606.061	0.604427		928.848	767.45	884.205	902.182
0	CGCGC	-0.112235	1002.7	63.1313	0.0629611		1673.28	2005.35	365.39	359.744
1	CACGC	-0.13277	1004.36	290.404	0.289142		1140.65	1275.62	589.98	587.218
1	ACCCG	-0.16451	1006.97	277.778	0.275854		1389.13	1705.68	375.338	402.642
3	CTTAC	0.0104521	1011.72	1338.38	1.32288		1007.99	843.779	1662.43	1670.78
2	AGACC	-0.166051	1012.9	517.677	0.511082		1149.44	829.82	650.624	647.802
2	GCGTA	0.014542	1020.26	416.667	0.408394		1192.65	1063.56	1102.1	1102
0	CGCCC	-0.285604	1020.97	378.788	0.371008		1611.73	2078.11	402.885	403.395
1	CGTGC	-0.118828	1021.21	252.525	0.247282		1376.56	1599.65	697.493	689.195
1	CCGAG	-0.157484	1033.3	252.525	0.244386		1553.44	1264.63	400.207	402.83
2	ACGAG	-0.0913247	1042.55	517.677	0.496546		1130.35	934.958	1134.62	1132.29
1	GCCCA	-0.215565	1051.81	429.293	0.408148		1008.24	1365.31	629.771	622.402
1	AGGGC	-0.257736	1052.75	555.556	0.527716		1063.51	1476.69	509.442	524.752
2	ACCTC	-0.100788	1061.53	1047.98	0.987234		969.801	713.099	786.832	817.514
3	GGTTA	-0.00698756	1066.28	1439.39	1.34993		964.525	1153.85	1277.53	1274.34
2	AACCC	-0.157964	1068.65	984.848	0.921583		1082.11	1370.36	781.858	797.382
2	GACCA	-0.122227	1068.89	631.313	0.590627		1007.24	1291.06	868.71	851.757
4	ATTAG	0.148418	1069.83	3156.57	2.95052		721.321	598.753	2807.38	2805.14
2	GTGGA	-0.0899775	1069.83	643.939	0.601906		1019.3	1791.21	1456.59	1459.11
2	CACGA	-0.0530606	1074.82	492.424	0.458148		1219.03	1145.23	977.944	965.588
3	CTATC	0.12052	1078.61	1414.14	1.31108		921.562	731.513	1336.06	1353.93
3	GCTAA	0.0523097	1083.59	1540.4	1.42157		760.012	663.797	1952.25	1925.91
3	ACTCA	0.0150486	1083.59	1477.27	1.36331		942.666	655.778	1181.87	1152.8
2	AGGAC	-0.145471	1092.13	618.687	0.566494		1094.17	1010.99	769.806	786.093
3	AACTC	0.0158772	1099.01	1742.42	1.58545		958.746	948.917	1540.19	1526.46
2	ACCAG	-0.0929246	1099.49	618.687	0.562706		913.773	1432.43	1451.23	1440.48
1	ACGGG	-0.187734	1100.2	265.152	0.241004		1799.41	2020.2	495.094	533.03
3	CATAG	0.0475005	1107.08	1426.77	1.28877		862.771	755.57	1120.27	1110.09
2	GAGAC	-0.150763	1112.06	505.051	0.454158		1210.74	753.491	609.302	609.796
1	CGTCC	-0.198548	1120.12	265.152	0.236716		1712.98	1640.93	609.876	615.628
1	AGGCC	-0.260336	1121.78	416.667	0.371432		1291.14	1510.55	301.877	306.497
3	ACACT	0.038597	1123.44	1401.52	1.24752		888.649	795.368	1344.67	1340.76
2	ACGCA	-0.048846	1125.11	429.293	0.381558		1198.18	1153.85	1022.9	1006.79
1	CAGGG	-0.243453	1130.32	530.303	0.46916		1144.16	1579.75	529.911	542.626
2	GACAC	-0.0825269	1132.46	618.687	0.546322		1127.33	915.356	539.667	538.863
2	GTCCA	-0.128836	1137.68	669.192	0.588209		1057.74	1570.84	1064.8	1076.41
2	CCCAA	-0.151934	1138.15	1060.61	0.931867		888.398	1143.45	1074.36	1060.42
3	GTGTA	0.122083	1138.39	1224.75	1.07586		963.771	900.209	1824.27	1835.03
0	CCCGG	-0.270356	1139.81	189.394	0.166162		1873.02	3199.59	189.773	196.994
2	GTGCA	-0.0286119	1142.42	631.313	0.55261		1007.99	1409.86	1472.66	1470.96
1	GACGC	-0.163455	1143.61	265.152	0.231855		1673.53	1152.07	478.45	481.477
2	CGAAC	-0.0536453	1144.79	656.566	0.573523		1375.81	1488.27	977.753	971.797
2	CGAGA	-0.0649581	1145.98	441.919	0.385626		1323.8	1038.91	823.562	823.723
1	CCCGA	-0.198149	1147.17	328.283	0.286169		1448.17	1963.17	387.581	391.165
2	CAACC	-0.0954659	1154.05	732.323	0.634571		1024.32	1782	960.727	969.728
1	CTCCC	-0.271021	1154.52	820.707	0.710865		1300.19	1252.75	720.832	751.849
2	ACTGG	-0.0836742	1165.43	618.687	0.530865		951.711	1578.56	1108.22	1117.24
0	CCGCG	-0.19244	1166.14	75.7576	0.0649642		1964.22	2091.18	378.781	375.548
2	AGTGC	-0.0984186	1167.09	719.697	0.616658		976.082	1172.26	1149.54	1138.31
3	AGTTG	0.0464064	1168.52	1666.67	1.42631		785.137	1074.85	2271.54	2235.79
2	CAACG	-0.0546529	1171.36	618.687	0.528177		1173.06	1480.85	1274.27	1274.34
4	ATCTA	0.261792	1178.48	3131.31	2.65708		839.908	671.519	2288.76	2278.69
1	GGGGA	-0.294192	1179.43	997.475	0.845728		1255.72	1951.89	979.666	986.285
3	CCTTA	-0.0726691	1186.31	1641.41	1.38363		1072.31	1035.94	1101.14	1117.8
1	CGGTC	-0.151815	1189.86	303.03	0.254676		1838.1	1684.29	464.676	471.881
2	GCAAC	-0.0291258	1191.05	883.838	0.742066		963.771	1888.63	1761.91	1752.62
4	CTATA	0.203844	1195.79	3244.95	2.71363		921.813	866.054	2083.87	2115.94
3	GGTAA	0.116893	1200.3	1489.9	1.24127		1244.16	1529.26	1924.32	1911.99
1	GAGGC	-0.23552	1210.26	492.424	0.406873		1304.21	1170.18	579.459	584.207
2	CGGTA	0.12901	1217.14	555.556	0.456442		1592.13	1701.22	1252.27	1265.88
1	GGCCA	-0.19946	1227.82	277.778	0.226237		1239.39	1788.84	442.485	436.509
3	CAGTA	0.136757	1234.22	1338.38	1.08439		1014.52	1004.46	1761.91	1793.83
1	GCACC	-0.183417	1235.65	454.545	0.36786		1273.55	1560.14	1082.97	1099.18
1	CCGAC	-0.179096	1244.66	164.141	0.131876		1647.15	1472.53	460.085	463.226
1	GGGCA	-0.219641	1251.07	505.051	0.403696		1261.24	2363.83	653.302	647.426
3	TACGA	0.0974788	1258.89	921.717	0.732164		1404.7	1192.75	2255.85	2248.77
1	GGCAC	-0.183635	1264.82	404.04	0.319444		1306.22	1799.82	559.563	556.737
1	CGGAC	-0.143976	1265.54	202.02	0.159632		1976.03	1717.85	411.877	409.792
1	CGAGC	-0.165348	1266.48	252.525	0.199391		1646.9	1640.34	634.937	636.889
1	AGCCC	-0.251516	1270.28	505.051	0.39759		1392.14	1700.03	536.415	555.796
2	GTCAC	-0.0910904	1276.92	568.182	0.444962		1413.75	984.557	687.354	691.829
2	TCCCA	-0.141904	1280.95	820.707	0.6407		1090.9	1359.37	1372.22	1366.73
2	CTCTC	-0.156215	1295.42	1047.98	0.808986		1218.28	754.085	1072.07	1091.46
2	CACCA	-0.0716228	1302.78	820.707	0.629967		1020.3	1378.38	2009.84	1995.71
1	GAGCC	-0.247468	1308.23	429.293	0.328147		1502.44	1212.06	566.833	561.065
0	CGGGC	-0.259181	1320.57	227.273	0.172102		2053.67	3085.54	257.112	259.083
2	CCAGA	-0.120114	1323.65	744.949	0.562798		1199.94	1262.85	1112.81	1107.45
2	CCGTA	0.00101103	1327.69	542.929	0.408929		2006.93	1850.91	1049.3	1072.27
3	GTACA	0.152118	1330.53	1262.63	0.948963		1208.73	1243.84	2200.18	2219.42
1	GCGCA	-0.116028	1336.7	328.283	0.245592		1699.92	2173.75	753.736	751.849
3	ATAGC	0.0900624	1344.05	1590.91	1.18367		1020.05	975.35	1642.72	1659.3
3	CGTTA	0.0677937	1349.51	1098.48	0.813988		1539.37	1209.39	2335.43	2310.86
2	CGTGA	-0.0662131	1364.45	429.293	0.314626		1618.76	1276.81	1099.42	1086.95
2	CACTG	-0.100828	1368.72	593.434	0.433568		1087.13	1044.85	725.615	729.271
2	ACACC	-0.0495082	1370.62	896.465	0.654057		1225.06	1207.31	1399.19	1388.17
3	AGTTC	0.0580663	1393.39	1401.52	1.00583		1351.19	1580.34	1662.81	1650.83
2	ACCGT	0.000825499	1394.58	517.677	0.371206		1893.62	1773.69	1214.97	1196.07
3	CGTAA	0.0656673	1396.48	972.222	0.696196		1813.48	1580.34	2180.1	2174.83
3	ATACC	0.132101	1401.46	1553.03	1.10815		1436.86	1387.59	1831.54	1840.3
2	ACCTG	-0.111543	1402.41	833.333	0.594216		1244.41	1268.19	1198.71	1205.67
2	CACAG	-0.0790236	1403.83	643.939	0.458701		1191.15	1051.09	607.198	612.43
2	TCGCA	-0.0661784	1416.64	631.313	0.445641		1360.23	1386.7	1388.29	1371.24
4	AGTAA	0.166969	1419.72	4116.16	2.89927		1201.7	1056.43	3544.28	3541.18
2	AGGGA	-0.196639	1420.44	1035.35	0.728898		1312.25	1539.35	1306.03	1315.55
2	GAACC	-0.132419	1422.1	707.071	0.497203		1550.17	1633.8	1045.86	1073.96
1	CCTCC	-0.279265	1423.52	1287.88	0.904714		1459.47	1299.97	827.579	849.876
2	GGTCA	-0.104225	1423.99	770.202	0.540874		1673.79	1527.18	671.667	674.331
1	ACGCC	-0.18157	1428.03	391.414	0.274094		1899.91	1890.41	743.788	753.919
2	ACCGA	-0.0243849	1430.4	669.192	0.467836		1753.93	1318.98	1250.74	1254.4
2	CAGTC	-0.103045	1430.4	517.677	0.361911		1418.27	1012.48	635.511	625.6
3	ACACA	0.0399775	1430.64	1388.89	0.970819		1155.22	973.568	1260.12	1265.5
2	ATGGG	-0.144026	1436.8	934.343	0.650293		1314.51	1729.44	1364.38	1352.05
2	CTCAG	-0.0996456	1437.99	542.929	0.377561		1467.51	560.737	559.754	566.709
2	AGGTG	-0.115129	1439.18	1123.74	0.78082		1221.04	1138.4	1685.96	1712.92
4	AGTAT	0.20095	1442.97	3320.71	2.3013		1269.53	1162.76	2689.73	2698.45
3	ACAGT	0.0606298	1456.26	1199.49	0.823684		1156.73	1084.35	1697.63	1700.69
2	CCTCA	-0.165683	1456.73	984.848	0.676068		1294.41	948.917	848.24	871.889
0	CCCGC	-0.261567	1459.81	239.899	0.164335		2078.54	2457.38	455.494	469.435
1	CGCAG	-0.156298	1464.08	303.03	0.206976		1708.96	1519.75	604.711	605.468
2	AGACG	-0.105858	1464.32	505.051	0.344904		1983.57	1183.84	930.118	912.718
2	CAGAG	-0.132102	1472.62	808.081	0.548736		1307.97	748.145	824.519	828.238
0	CGGCC	-0.247541	1472.62	202.02	0.137184		2707.15	3039.51	271.077	266.797
4	TCTAA	0.047971	1476.42	3623.74	2.45441		1079.85	776.36	2843.35	2835.8
1	CACCG	-0.147033	1477.84	303.03	0.205049		1859.71	1847.34	885.927	875.088
1	ACCGG	-0.123506	1486.38	378.788	0.254839		2178.53	3555.1	464.868	486.181
3	AACGT	0.0347623	1490.65	1262.63	0.84703		1496.41	1266.41	2276.32	2253.67
3	ACCAA	0.0223942	1494.21	1666.67	1.11542		1074.82	1274.13	2371.59	2353.57
2	CAGAC	-0.111856	1497.77	643.939	0.429933		1864.73	1040.1	569.702	567.086
3	ACTTG	0.0179749	1507.97	1704.55	1.13036		1275.31	1406.89	2364.32	2353.95
4	TAAGA	0.0526576	1510.34	2967.17	1.96457		1382.09	979.508	2227.92	2230.71
3	AGTCA	-0.0133051	1511.53	1515.15	1.0024		1397.67	900.803	989.231	987.79
3	AAGTC	-0.0488172	1512.95	1515.15	1.00146		1635.85	1420.26	1302.59	1293.53
3	AACCT	-0.0438638	1515.56	1565.66	1.03306		1223.81	1199.29	1382.74	1399.46
1	CGCTC	-0.175316	1516.98	366.162	0.241375		1957.69	1461.84	880.57	876.405
2	ACGCT	-0.0754321	1521.02	707.071	0.464868		1618.51	1262.55	1258.2	1248.94
2	GCACA	-0.054348	1535.96	606.061	0.394581		1386.87	1657.26	1018.31	1017.33
2	CATGG	-0.0849535	1538.57	770.202	0.500596		1473.04	2118.51	932.605	929.087
2	GACGA	-0.0847874	1549.24	593.434	0.383048		2096.88	1478.77	1064.8	1057.41
2	AGAGG	-0.191366	1550.43	1351.01	0.871378		1326.32	1011.88	1328.6	1327.78
1	CGGAG	-0.160506	1551.14	580.808	0.374439		2190.85	1277.7	573.146	585.901
2	CTCCA	-0.115592	1556.6	1098.48	0.705696		1223.05	1304.43	1587.44	1593.63
2	ACTGC	-0.0408495	1567.75	871.212	0.55571		1337.62	1564.01	1292.45	1287.7
2	ATCCC	-0.143681	1569.17	845.96	0.539113		1585.35	2154.15	1304.69	1323.45
4	AAGTA	0.200456	1572.02	3939.39	2.50595		1354.45	1404.81	4247.9	4226.99
4	GTATA	0.245245	1591.23	3181.82	1.9996		1560.98	1460.06	2774.86	2781.8
2	ATGCG	-0.03254	1596.69	643.939	0.403297		1918.25	2128.6	1287.47	1272.46
0	GCGCC	-0.243978	1602.14	227.273	0.141856		2395.61	2625.78	455.111	460.404
3	CATAC	0.0994849	1611.63	1313.13	0.814784		1585.6	1498.96	2170.72	2162.41
2	GATCC	-0.0768352	1612.34	757.576	0.46986		1661.73	2150.88	967.805	982.522
3	TCGAA	0.0359942	1617.8	1729.8	1.06923		1558.72	1721.42	1561.42	1570.49
3	ACAAC	0.0359036	1620.17	1477.27	0.911801		1199.19	1670.63	2363.17	2343.6
2	CCAAG	-0.12103	1620.64	1085.86	0.670016		1148.18	1153.55	1270.64	1251.77
2	AAGGG	-0.233462	1636.06	1527.78	0.933813		1635.09	2303.83	1388.1	1417.53
1	CTGGC	-0.183584	1637.96	467.172	0.285215		1429.58	1875.26	617.528	616.381
2	CGACA	-0.0462568	1638.67	593.434	0.362143		1775.79	1762.11	947.527	935.108
3	AACCA	-0.00419896	1638.91	1641.41	1.00153		1285.11	1749.93	2091.71	2076.99
4	AATAG	0.137071	1645.55	4166.67	2.53208		1277.32	1214.14	3038.09	3060.64
4	CTTAA	-0.0118251	1647.45	2916.67	1.77041		1488.62	1343.33	1882.62	1875.11
1	ACCGC	-0.114854	1653.14	416.667	0.252045		2156.93	1986.64	847.475	849.499
2	AGCAC	-0.104805	1654.09	757.576	0.458001		1616	1607.96	1289.58	1297.3
1	CCGTC	-0.197174	1660.73	429.293	0.258496		3013.92	2081.68	580.798	589.287
1	GGCGA	-0.15317	1661.68	505.051	0.303939		2250.14	2060.29	773.823	766.713
2	GGACA	-0.123647	1663.11	757.576	0.455519		1683.58	2015.74	992.292	990.612
4	ATTAC	0.209997	1664.53	3282.83	1.97223		1694.14	1519.46	3914.45	3886.81
1	CGGGA	-0.191587	1667.85	378.788	0.227111		2423.25	2802.2	610.259	636.137
2	CAAGG	-0.193123	1673.54	921.717	0.550758		1438.87	1897.54	1142.85	1168.41
3	GATAC	0.100578	1674.49	1452.02	0.867141		1692.88	1404.52	1767.65	1779.34
3	AACAC	0.00851271	1680.9	1717.17	1.02158		1441.64	1357.29	1779.89	1763.91
3	ATGTG	0.0615188	1687.3	1489.9	0.883007		1534.85	1531.04	1623.02	1640.67
4	ATAAC	0.155882	1687.78	3472.22	2.05728		1665.24	1371.25	3090.13	3088.49
4	AACTT	0.0985444	1694.66	3750	2.21284		1487.61	1837.84	3645.1	3624.72
4	TAGAA	0.227096	1706.75	4305.56	2.52266		1258.73	1072.77	3769.25	3782.95
3	GCTTA	-0.0431069	1710.31	1313.13	0.767773		1579.82	1361.75	1500.01	1515.36
3	CCATA	0.0411455	1717.43	1603.54	0.933684		1428.82	1659.05	2122.32	2101.83
2	CGAAG	-0.0963578	1722.41	618.687	0.359198		1968.49	1559.25	1339.7	1359.95
3	ACATG	0.0617683	1730.47	1515.15	0.87557		1604.44	1512.92	1718.86	1720.64
1	GCTCC	-0.215082	1730.71	517.677	0.299112		1940.61	1385.51	1003.96	997.009
3	AAGGT	-0.0572705	1736.88	1792.93	1.03227		1501.43	1406.3	2091.9	2121.58
2	AGCGA	-0.0710386	1739.49	845.96	0.486327		1783.58	1562.82	1676.97	1692.04
2	GGAAC	-0.104897	1739.96	732.323	0.420884		1854.43	2186.52	1491.21	1473.03
4	ATAGA	0.142601	1741.86	3989.9	2.2906		1404.95	1103.95	2608.23	2630.72
4	TAACA	0.121689	1742.34	3573.23	2.05083		1440.63	1177.01	3390.28	3416.62
3	AGATC	0.0185685	1743.76	1300.51	0.745806		1759.21	1260.77	1005.11	1014.51
2	CTGGA	-0.0855419	1743.76	808.081	0.463413		1505.95	2307.99	1469.98	1473.22
2	TCCGA	-0.0808051	1754.67	782.828	0.44614		2334.81	1614.5	1000.52	1010.37
3	ACCAT	0.0462572	1756.09	2020.2	1.1504		1540.38	1967.93	2180.29	2165.99
2	AACGC	-0.0779831	1772.22	820.707	0.463094		1912.47	1880.91	1409.14	1378.39
3	ATCTC	0.0335496	1774.6	1426.77	0.803996		1685.34	1300.27	1573.28	1577.64
3	ATACG	0.101262	1784.09	1262.63	0.707716		2187.83	1892.79	2362.98	2350.38
3	ATTCG	0.0533902	1784.32	1477.27	0.827918		1870.76	1696.17	2058.43	2051.97
3	AGTGA	-0.0125878	1784.56	1830.81	1.02592		1575.8	1214.14	1855.07	1854.41
2	CGTTC	-0.0783423	1795.23	643.939	0.358694		2258.18	1904.67	1445.49	1435.78
3	GCATA	0.0733347	1809.7	1439.39	0.795375		1699.41	1767.45	1945.94	1963.54
2	GGTGA	-0.0863906	1819.67	1174.24	0.645306		1894.13	1520.35	1544.01	1546.79
4	CTAAA	0.0641284	1825.36	3926.77	2.15123		1364.76	1070.39	3194.39	3183.51
3	ACTGA	0.0114871	1827.26	1237.37	0.677175		1777.05	1056.13	1196.99	1197.2
1	AGGCG	-0.178392	1830.1	530.303	0.289767		2273.76	2144.35	808.066	813.939
2	AGGAG	-0.188045	1832	2083.33	1.13719		1674.54	1245.62	1560.27	1565.04
4	ACATA	0.183475	1834.85	3510.1	1.91302		1638.36	1335.02	3065.07	3056.13
3	ACTTC	0.0420717	1834.85	1868.69	1.01844		1807.7	1880.01	2954.88	2937.22
2	AGGCA	-0.106552	1836.27	808.081	0.440066		1587.11	2160.38	901.04	921.937
4	GTTAA	0.0723381	1840.3	2916.67	1.58488		1664.49	1502.23	2880.08	2878.7
3	TCTCA	-0.030334	1843.39	1603.54	0.869885		1770.51	1035.94	1483.75	1487.89
4	AGATA	0.188019	1843.63	3510.1	1.90391		1657.45	1329.38	2696.62	2703.53
2	AGAGC	-0.152094	1851.45	896.465	0.484195		1768.25	1003.27	1368.39	1376.32
2	ACGGA	-0.0619257	1857.86	795.455	0.428157		2927.74	2398.58	1232.19	1234.46
2	AGCCT	-0.165838	1859.28	820.707	0.441411		1686.6	1525.4	766.936	769.724
2	CGATC	-0.0462044	1868.77	656.566	0.351336		2387.07	2052.28	816.866	810.552
2	CATGC	-0.0774123	1873.28	757.576	0.404412		1887.34	2315.71	1134.05	1123.45
2	CCATC	-0.108367	1874.23	1111.11	0.592837		1828.3	2374.22	1768.98	1751.87
2	GCGAA	-0.0496703	1878.26	808.081	0.430229		2056.93	2109.3	1669.7	1671.91
1	CGCCA	-0.1646	1900.79	353.535	0.185993		1961.21	2382.54	962.066	956.557
3	ATCGA	0.0649719	1905.3	1376.26	0.722333		1755.94	1962.88	1622.25	1641.24
2	GAGCA	-0.132355	1910.52	681.818	0.356876		1889.1	1601.43	1504.03	1512.54
3	ACGAA	0.0325822	1910.76	1590.91	0.832607		2061.71	1838.43	2770.84	2754.15
1	AGCGC	-0.112948	1911.94	290.404	0.151889		2479.02	2017.82	877.51	875.088
2	CGCAA	-0.0143128	1918.82	820.707	0.427714		2190.34	2742.21	1486.05	1475.1
4	ATGTA	0.243144	1919.53	3573.23	1.86151		1674.79	1415.8	3800.25	3763.57
2	CCGAA	-0.0827585	1919.53	795.455	0.4144		2717.95	2552.42	1224.73	1231.63
3	CTGTA	0.0967192	1921.67	1376.26	0.716181		1690.37	1448.18	2299.47	2281.7
3	AGAAC	0.0197872	1926.18	1641.41	0.852162		1823.78	1434.22	2098.98	2093.17
3	CTCAA	-0.0520958	1926.41	1818.18	0.943817		1745.14	1324.62	1333.39	1332.67
3	CGATA	0.123481	1933.29	1679.29	0.868618		2111.7	1557.47	2061.3	2072.1
3	CACAA	0.00588765	1934.72	1729.8	0.894084		1588.87	1912.98	1773.96	1752.81
3	AGACA	-0.0328394	1934.95	1489.9	0.769992		1822.52	1288.69	1104.97	1102
3	GTTGA	-0.00488261	1945.39	1729.8	0.889178		1661.73	1759.14	1782.76	1753.94
2	CTGAC	-0.111088	1953.46	808.081	0.413667		2277.27	1059.1	536.607	548.082
3	AAGTG	-0.0191301	1960.1	2095.96	1.06931		1723.78	2107.52	2678.63	2652.92
2	ACAGG	-0.111638	1960.81	1174.24	0.598856		1759.46	1992.58	1239.26	1256.47
2	AGCCA	-0.122312	1962.94	1010.1	0.514585		1551.93	1748.15	1102.48	1100.87
4	ATAAG	0.0968205	1970.06	3446.97	1.74968		1853.17	1555.69	2824.79	2846.53
2	CATCG	-0.0293586	1974.81	555.556	0.281322		2391.34	2271.46	1402.06	1386.1
3	ATGCA	0.0273658	1979.79	1742.42	0.880107		1606.45	2185.63	2654.72	2635.42
3	AACTG	0.0131671	1983.34	1452.02	0.732107		1703.18	2221.27	2172.25	2154.13
3	GGATA	0.0426687	1985.72	2171.72	1.09367		1994.88	2306.51	1822.55	1849.33
2	GAGGA	-0.178354	1989.75	1704.55	0.856663		1743.13	1392.04	1344.86	1351.3
1	CCGCA	-0.151151	1999.71	618.687	0.309388		2642.08	2847.94	839.823	843.102
2	CGTCA	-0.0976617	2003.51	631.313	0.315104		3018.69	1691.72	949.057	946.021
3	TCACA	0.00347601	2008.25	1843.43	0.91793		1754.18	1373.03	1557.21	1564.85
2	GCTCA	-0.124792	2008.25	656.566	0.326934		2033.32	1285.72	1089.67	1078.67
1	CCGGA	-0.148928	2017.98	530.303	0.262789		3290.79	4663.21	483.998	495.776
3	AGAGA	-0.0579957	2020.11	2121.21	1.05005		1757.45	1045.44	2166.9	2181.79
2	GGAGA	-0.126167	2024.62	1477.27	0.729654		2083.82	1577.96	1637.75	1649.52
2	TGCCA	-0.113681	2025.57	694.444	0.342839		1311.24	2596.38	1313.3	1303.13
1	ACGGC	-0.139804	2025.81	366.162	0.180749		3482.24	2972.09	621.545	622.025
1	CCTGC	-0.213219	2026.75	555.556	0.274111		2081.05	2689.34	919.979	914.035
3	CAACA	-0.000134471	2029.84	1931.82	0.95171		1373.8	1967.04	2754.77	2720.28
2	GGGAA	-0.153746	2041.22	1262.63	0.618563		2286.82	3115.83	1744.31	1734.94
3	AAGAC	-0.0696936	2043.83	1641.41	0.803105		2242.6	1702.41	1525.45	1510.66
3	ATTGG	-0.0288869	2046.92	2032.83	0.993117		1512.24	1969.41	2545.87	2530.62
2	CTTGC	-0.110497	2047.39	732.323	0.357686		1845.89	2409.27	1740.86	1733.62
3	ATGAG	-0.0284571	2076.81	1843.43	0.887629		1923.77	1450.55	1896.01	1888.65
2	AACCG	-0.0655236	2079.65	795.455	0.382494		2693.08	3401.55	1175.18	1173.31
4	AAACT	0.116213	2091.99	3787.88	1.81066		1878.55	2316.01	3183.48	3186.7
1	CCAGC	-0.163163	2094.6	681.818	0.325513		1812.97	2203.45	1280.59	1272.27
0	CGCCG	-0.221723	2100.05	277.778	0.132272		3983.22	3579.16	494.902	493.707
3	ATGTC	0.00115352	2114.29	1363.64	0.644963		2175.52	1780.22	1255.14	1237.09
3	GTCAA	-0.0218547	2119.03	1792.93	0.846108		2357.92	2073.36	1107.65	1108.02
2	AGCTC	-0.0985419	2121.17	871.212	0.410723		2039.85	1039.5	1145.53	1138.87
4	GATTA	0.0769085	2123.78	3005.05	1.41496		2018.49	1646.57	2819.62	2806.45
4	TACAA	0.205797	2126.62	4040.4	1.89992		1741.37	2095.64	4721.37	4726.34
2	ATCGC	-0.0023482	2128.05	883.838	0.415329		2482.29	2138.11	1597.77	1584.98
5	AATTA	0.235098	2136.11	8118.69	3.80069		1913.47	1704.19	6039.45	6052.99
1	CTGCC	-0.214516	2138.72	429.293	0.200724		2255.16	2831.31	668.797	672.262
4	AATCT	0.120413	2152	2979.8	1.38466		1995.63	1760.92	2733.73	2733.64
3	TCCAA	-0.053802	2152.48	2361.11	1.09693		1535.1	2210.87	2814.46	2799.49
3	ACGAT	0.0473793	2159.36	1237.37	0.573029		2350.38	1893.08	2431.85	2410.77
0	CCGCC	-0.274302	2160.07	416.667	0.192895		3284.26	3607.67	695.197	686.561
2	CATCC	-0.099848	2171.46	959.596	0.441914		2266.97	3204.64	1398.81	1397.39
3	ATCAC	0.0298491	2178.57	1628.79	0.74764		1977.29	1678.05	1700.88	1708.03
3	ATCCA	0.00983701	2185.45	1982.32	0.907055		1736.6	2657.56	2652.62	2620.37
3	AACGA	0.017679	2193.04	1679.29	0.765737		2082.06	1879.12	2996.58	2978.61
3	ACATC	0.0382158	2194.7	1540.4	0.701874		2055.68	1869.92	2063.78	2028.45
2	GATGC	-0.0793084	2196.6	871.212	0.396618		2358.68	2673.9	1598.72	1584.98
3	ATCTG	0.0112461	2198.02	1527.78	0.695069		2331.04	1712.21	1635.65	1645.19
3	ACAAG	-0.0303713	2208.22	1818.18	0.823369		1900.66	2110.19	2609	2592.15
4	TGTAA	0.145187	2215.34	3964.65	1.78963		1966.99	1928.43	4592.82	4544.96
2	CAGGA	-0.106028	2237.64	1035.35	0.462699		2144.37	2302.35	1336.45	1342.83
1	CAGGC	-0.203779	2246.18	568.182	0.252955		2437.06	2769.83	510.781	513.086
0	CCGGC	-0.220449	2248.79	315.657	0.140367		3568.16	5196.92	293.077	297.278
5	TAATA	0.254998	2254.48	9154.04	4.06038		2005.18	1566.68	6059.35	6100.4
3	AGATG	-0.00757235	2255.19	2323.23	1.03017		2073.77	1871.1	2812.74	2783.5
3	AGGAT	-0.0113495	2255.43	2474.75	1.09724		1827.55	1795.67	1685.38	1699.19
2	CCTGA	-0.130901	2256.14	972.222	0.430923		2491.33	1681.92	832.936	854.015
2	ATCCG	-0.0353309	2260.88	833.333	0.368587		3292.8	3992.58	1166.95	1171.99
2	CTGTC	-0.104536	2273.22	782.828	0.34437		2234.81	1598.75	845.371	852.698
4	GTTTA	0.0677097	2279.62	3358.59	1.47331		2207.18	1959.91	3055.12	3006.08
2	GCCAA	-0.116023	2280.57	808.081	0.354332		1640.12	2522.13	1236.01	1228.43
2	GCAGA	-0.0674583	2314.5	1199.49	0.518253		2529.02	1910.31	1410.29	1412.45
4	AATAC	0.180463	2325.41	4078.28	1.75379		2264.21	2092.37	3960.56	3960.38
3	TCAGA	-0.0540252	2326.36	1830.81	0.786985		2662.18	1099.2	1112.81	1130.22
2	ATGCC	-0.0943744	2327.54	820.707	0.352607		2480.53	3371.85	1151.65	1154.87
1	CAGCG	-0.133108	2331.1	454.545	0.194992		2713.93	2040.69	861.058	869.067
1	GCCGA	-0.158716	2332.29	441.919	0.189479		3621.68	2972.38	609.111	610.925
3	CAAGA	-0.0664605	2335.13	2007.58	0.859727		1878.55	1562.82	2325.1	2297.51
2	ATGGC	-0.0837483	2353.64	858.586	0.364791		2151.65	2891.3	1361.7	1343.02
3	ACAGA	0.0147311	2356.72	1818.18	0.771488		2274.76	1494.51	1878.6	1863.63
3	TGCAA	0.0072405	2393.01	2209.6	0.923353		1751.17	2931.1	3656	3634.13
2	GGCAA	-0.102933	2407.01	883.838	0.367194		2327.77	4199.89	1223.2	1225.61
4	CATTA	0.129955	2407.48	3800.51	1.57862		2218.48	1842	3890.35	3879.29
2	CTGCA	-0.0626262	2413.89	1098.48	0.455069		2144.11	2492.73	1856.03	1852.15
2	AACGG	-0.058718	2418.16	757.576	0.313286		3568.41	3641.53	1426.55	1422.61
2	AAGGC	-0.199244	2433.58	1010.1	0.415069		2510.93	2833.39	1152.99	1170.11
1	GCGGA	-0.11569	2435.95	606.061	0.248799		3354.35	3347.5	1012.19	989.671
4	AAAGT	0.0547062	2439.51	5075.76	2.08065		2276.77	2722.61	4128.52	4089.64
2	ATCGG	-0.0489293	2467.02	1022.73	0.414559		3240.04	2579.45	1162.93	1169.17
0	GCCGC	-0.24019	2476.75	467.172	0.188623		3666.15	3589.55	615.041	612.806
3	GTTCA	-0.00980198	2482.21	1805.56	0.7274		2505.15	2262.85	2043.51	2035.6
3	GAATC	0.00667267	2482.21	1578.28	0.635839		2531.53	1814.38	1893.52	1882.07
1	AGCCG	-0.169045	2485.76	568.182	0.228574		3437.77	3030	637.232	645.544
4	CATAA	0.121327	2495.01	4053.03	1.62445		2339.58	2095.04	3378.04	3381.82
3	AATCC	-0.0274258	2501.18	2222.22	0.888469		2518.47	2937.93	2620.48	2585.75
2	CCTTC	-0.210667	2508.3	1502.53	0.599022		2497.11	2352.84	1986.11	1990.63
3	ATGAC	-0.000363619	2518.02	1729.8	0.686966		2829.26	2025.55	1565.63	1554.31
4	AATGT	0.129801	2529.17	3952.02	1.56257		2324.76	2209.98	3532.99	3518.79
4	GAATA	0.105326	2532.49	4116.16	1.62534		2486.06	1993.17	3491.1	3508.82
4	AGAAT	0.132213	2555.98	4330.81	1.69438		2433.55	1841.4	3179.47	3204.01
4	AACAT	0.11168	2568.08	4103.54	1.5979		2238.08	2200.78	3702.3	3682.67
2	CTTCC	-0.153205	2568.31	1628.79	0.634186		2845.84	3558.07	1951.49	1944.72
5	TATAA	0.244929	2570.45	10088.4	3.92476		2432.54	2146.72	5239.04	5278.19
3	GTGAA	-0.0110631	2570.69	2550.51	0.99215		2547.36	2131.28	2853.1	2849.92
4	ATACA	0.205914	2574.24	3838.38	1.49107		2209.44	2012.77	3789.53	3794.81
5	ATATA	0.289977	2629.04	9595.96	3.64999		2372.24	2129.5	5713.09	5785.63
3	ATTGC	0.0654224	2629.99	1755.05	0.667322		2195.37	2925.16	3110.6	3069.67
3	CCAAA	-0.0453765	2630.7	1944.44	0.739135		1946.39	3041.29	2326.44	2309.55
4	GTAAA	0.163206	2636.87	4747.47	1.80042		2649.37	2817.35	4528.54	4482.87
3	ATGGA	0.011023	2638.77	2058.08	0.77994		2311.69	2969.12	3034.84	3010.97
3	ATTCC	0.019018	2641.14	1982.32	0.750556		2805.14	2642.71	2826.13	2797.23
4	CAATA	0.130025	2643.75	4381.31	1.65724		2215.22	2327	3460.11	3469.87
2	AAGCC	-0.192326	2643.75	1111.11	0.420279		2840.81	3020.2	1076.27	1085.44
3	GACAA	-0.0423741	2645.17	2083.33	0.787599		2532.29	2795.07	1691.89	1693.17
3	CATGA	0.000551113	2650.15	1856.06	0.70036		2603.64	2284.53	1795.96	1781.78
3	AAACC	-0.0291212	2660.35	2121.21	0.797342		2745.09	3151.47	2147.38	2129.11
3	CGAAA	0.0230384	2674.82	2171.72	0.811911		3180.24	3477.88	2850.81	2844.46
3	GAACA	-0.0114923	2682.41	2095.96	0.781371		2399.63	2253.05	2457.29	2413.03
4	ACAAT	0.11764	2683.6	4065.66	1.515		2127.78	2402.44	3829.32	3832.81
3	AGCAT	0.0132638	2699.73	1818.18	0.673468		2428.77	2113.75	2274.6	2279.44
1	AGCGG	-0.151618	2699.73	606.061	0.224489		3365.41	2834.28	1016.4	1016.2
3	AAGAG	-0.0981237	2703.05	2487.37	0.92021		2483.04	1619.84	2893.08	2883.78
1	CAGCC	-0.202908	2711.12	656.566	0.242175		2926.49	2957.24	698.641	705
3	AATGC	0.00827946	2724.16	1957.07	0.718412		2488.57	3042.77	2689.73	2670.23
3	TGGAA	-0.0290292	2725.11	2108.59	0.773761		2354.66	3746.37	3471.01	3452.37
3	CAATG	-0.0106276	2730.81	1805.56	0.661181		2358.42	2776.07	1937.33	1910.86
3	CATTC	-0.00828366	2743.85	2121.21	0.773078		2798.6	2341.85	2551.03	2524.79
3	CAAAC	0.00373362	2781.81	1944.44	0.698986		2450.38	2814.97	2228.88	2223
3	CTTGA	-0.0819928	2783.23	1906.57	0.685019		2614.19	2168.11	1780.27	1801.16
3	CAATC	0.00257144	2784.89	1704.55	0.612069		2508.67	2529.56	2328.55	2300.89
4	AATTC	0.130516	2817.63	4191.92	1.48775		2766.7	2472.23	3920.19	3938.74
3	CAAAG	-0.0846501	2824.98	2146.46	0.759816		2557.91	2784.08	1875.35	1885.08
4	TATGA	0.111659	2825.45	4078.28	1.44341		2678.01	1931.99	3690.82	3690.01
4	AAGAT	0.0806486	2843.72	4015.15	1.41194		2629.77	2538.17	3750.51	3733.66
3	GAGAA	0.0185016	2852.02	2651.52	0.929697		2821.22	1890.41	2857.31	2864.03
3	AATCG	0.0305589	2882.86	1628.79	0.56499		2938.55	2692.31	2534.58	2537.4
3	GAAAC	-0.010693	2913.93	2272.73	0.779951		3128.99	3262.26	2854.63	2859.13
3	TGACA	-0.0117222	2928.4	2007.58	0.685553		2788.05	2022.87	1287.28	1294.1
4	ATATG	0.161279	2973.71	3888.89	1.30776		2656.65	2343.93	4155.11	4157.18
2	CGGAA	-0.0387306	2988.89	1098.48	0.367522		4448.02	5035.65	1576.92	1562.59
4	GATAA	0.125793	3012.14	5000	1.65995		3009.4	2476.69	3558.63	3570.34
1	CGGCA	-0.140689	3025.19	542.929	0.17947		4210.09	5082.28	735.562	736.985
3	AGCAA	0.0335009	3027.32	2386.36	0.788275		2134.06	2655.78	3433.52	3392.16
2	AGCAG	-0.0921433	3030.64	1414.14	0.466614		2844.83	2550.35	1952.25	1934.75
3	AATGG	-0.0217851	3055.08	2386.36	0.781114		2588.06	3406	3117.29	3089.24
5	ATTAA	0.144866	3066.23	7777.78	2.5366		2848.1	2154.74	6086.52	6127.12
3	AGGAA	-0.0678018	3092.32	2714.65	0.877867		2758.66	2832.2	2872.23	2867.98
4	ATATC	0.193206	3101.57	4053.03	1.30677		2955.38	2460.65	3104.67	3123.49
4	TATCA	0.182593	3104.18	4608.59	1.48464		2815.19	1880.01	3186.54	3202.13
5	ATAAT	0.232115	3121.26	9848.48	3.15529		2892.07	2486.49	6000.43	6020.06
4	AATTG	0.120056	3128.61	4646.46	1.48515		2500.88	2848.83	5440.29	5405.75
5	ATTTA	0.218435	3131.7	9406.57	3.00366		2755.14	2662.91	6483.47	6522.05
1	GCAGC	-0.161795	3138.34	580.808	0.185069		3005.38	3230.48	1459.07	1450.45
2	CAAGC	-0.122724	3142.85	934.343	0.297292		2916.19	2973.87	1568.5	1558.83
3	CAGAA	-0.00592755	3152.81	2537.88	0.804958		3162.15	2266.41	2484.65	2473.24
3	AAGGA	-0.13307	3193.85	3434.34	1.0753		2833.28	2692.61	2787.48	2791.78
2	AAGCG	-0.113334	3212.11	1161.62	0.361636		3879.2	3584.2	1917.63	1897.31
4	CTTTA	-0.00282405	3263.59	4936.87	1.51271		2991.06	2542.62	4539.44	4498.3
2	ACAGC	-0.0510399	3266.2	1148.99	0.351782		2969.45	2477.58	1633.54	1633.9
3	GATCA	-0.0213589	3316.25	1767.68	0.533035		3247.83	2542.62	1434.97	1457.79
3	AGAAG	-0.0223693	3344.95	2853.54	0.853087		3183.76	2507.58	4671.25	4655.41
3	CTTTC	-0.0692307	3413.98	3017.68	0.883917		3709.61	3685.48	3668.63	3662.91
3	AACAG	-0.00516672	3441.26	2487.37	0.722809		3044.07	2951	2697	2707.86
3	ATCAG	0.0224537	3527.37	1830.81	0.519029		3664.89	2149.1	1501.92	1492.6
2	GAAGC	-0.13899	3549.67	1275.25	0.35926		3715.64	3010.1	2317.64	2321.78
3	AAACG	-0.0118244	3557.97	2171.72	0.610381		4088.74	4073.07	3053.4	3012.29
4	ATTCA	0.058249	3594.74	4242.42	1.18018		3473.44	2441.35	3791.83	3801.2
3	AAAGG	-0.151124	3632.22	3686.87	1.01505		3472.44	3949.81	3190.37	3224.15
4	ATTTG	0.0713532	3647.64	4457.07	1.22191		2896.84	3797.75	4534.09	4511.1
3	CATCA	-0.0208083	3686.3	2323.23	0.630234		3464.65	2959.61	2776.77	2745.12
3	AAGCT	-0.0275715	3708.84	2070.71	0.558317		3169.19	2087.92	2485.61	2493.37
3	AAGCA	-0.0394018	3712.16	2424.24	0.653055		3217.93	3625.79	3165.88	3157.73
4	AACAA	0.0483545	3725.92	5416.67	1.45378		2869.71	3105.74	5149.51	5132.74
3	CTGAA	-0.0642358	3791.15	2171.72	0.572838		4117.63	2602.91	2046.37	2056.67
3	GATGA	-0.0291023	3822.23	2613.64	0.683799		3954.07	3388.78	2958.89	2946.81
2	AGCTG	-0.0817055	3824.6	1098.48	0.287216		3322.2	2322.55	2100.13	2082.83
5	AAATT	0.177979	3833.85	11022.7	2.87511		3391.04	4961.69	7040.36	7074.46
5	AATAT	0.259214	3835.27	10656.6	2.77857		3450.83	3735.97	6547.17	6605.96
3	GAAGA	-0.0616027	3865.64	3131.31	0.810038		3964.88	3364.13	4363.44	4347.4
3	GCAAA	-0.00702678	3877.73	2929.29	0.755414		3398.32	5305.92	3185.4	3171.09
3	GGAAA	-0.0502159	3898.13	2904.04	0.744982		4342.75	6342.75	3395.64	3402.89
4	ACAAA	0.0695038	3920.43	5883.84	1.50081		3504.6	3726.17	4535.23	4536.5
4	ATTGA	0.0671909	3927.55	4633.84	1.17983		3747.8	3184.44	3680.49	3654.26
2	CAGCA	-0.0785728	3932.53	1540.4	0.391708		3421.94	3125.64	2215.3	2182.36
5	AATAA	0.1676	3972.38	11969.7	3.01323		3551.58	3075.15	7687.15	7733.17
4	ATTTC	0.10996	4058.97	5429.29	1.33761		4009.1	4261.66	5301.02	5286.28
4	ATCAT	0.106366	4118.27	4835.86	1.17425		3844.28	3305.62	3999.97	4006.85
3	CTTCA	-0.0823135	4122.78	2714.65	0.658451		3987.24	2982.18	3659.64	3636.95
4	AATCA	0.05921	4241.15	4292.93	1.01221		3780.21	3044.26	3482.3	3459.52
2	GCTGA	-0.0944331	4300.21	1313.13	0.305364		4596.76	2534.6	1501.92	1482.63
4	AATGA	0.0409041	4310.41	5744.95	1.33281		4111.35	3343.04	4897.56	4868.02
5	AAATA	0.246306	4347.89	13194.4	3.03468		3837.5	4230.78	8222.42	8280.88
5	TTAAA	0.053472	4371.14	10075.8	2.30506		4174.67	4627.87	7057.96	7057.34
4	AAATC	0.0694289	4386.32	4810.61	1.09673		4174.16	4444.91	4329.39	4326.9
4	ATCAA	0.0607772	4523.67	4696.97	1.03831		3821.42	3293.74	3677.81	3657.08
4	TCAAA	-0.00441009	4633.5	5164.14	1.11452		4286.72	4082.87	3899.15	3918.8
4	TTCAA	0.0044157	4720.56	5126.26	1.08594		4385.96	4502.83	5023.82	5030.39
4	AAATG	0.0589111	4736.69	6325.76	1.33548		4137.23	5041.88	5858.86	5831.35
3	AAAGC	-0.0829501	4874.03	3320.71	0.681306		4895.48	4972.39	3259.24	3237.88
4	ATGAA	0.0511936	4895.14	5896.46	1.20455		4749.76	4166.62	5881.63	5836.8
4	AAACA	0.0503087	4961.56	6073.23	1.22406		4379.43	4217.71	4726.35	4737.25
5	ATAAA	0.171008	5270.89	14318.2	2.71646		4922.62	4380.17	7947.33	8008.44
4	AAAAC	0.0561739	5296.51	6616.16	1.24915		5305.26	5721.13	4971.98	4977.14
4	AAAGA	-0.0209579	5309.08	6957.07	1.31041		5246.22	4836.95	6591.56	6579.62
4	AGAAA	0.0974846	5314.06	7512.63	1.41373		4917.34	4329.38	6500.5	6494.77
5	TAAAA	0.159301	5429.35	15328.3	2.82323		5158.03	5730.33	8650.18	8705.72
4	AAGAA	0.00129531	5429.59	6856.06	1.26272		5116.33	4882.99	7338.98	7327.14
4	TGAAA	-0.00433191	5777.82	6982.32	1.20847		5834.88	5717.26	6309.96	6300.03
4	CAAAA	0.014931	5807.94	7411.62	1.27612		5230.89	6759.44	5307.91	5316.76
5	AAAAT	0.162412	6466.45	15984.8	2.47197		5878.85	7956.95	9132.45	9194.16
4	AAAAG	-0.0252874	6752.29	8989.9	1.33138		6632.33	7469.57	7086.27	7084.99
4	GAAAA	0.0250428	7277.96	8863.64	1.21787		7427.52	8657.87	7232.62	7233.82
5	AAAAA	0.0381141	10758.8	23409.1	2.1758		10616.8	12919.8	11522.2	11720.1
